# Supplementary material for: Diurnal cycles drive rhythmic physiology and promote survival in facultative phototrophic bacteria
Source: ISME Commun. 2023 Nov 24;3:125. doi: 10.1038/s43705-023-00334-5 (PMC10674011; doi:10.1038/s43705-023-00334-5)
Supplement: Supplementary file 5 — Supplementary File 4 [file 43705_2023_334_MOESM5_ESM.xlsx]

## Sheet: Feuil1
This spreadsheet assigns each gene whose transcription in the B-C+ and/or the wild type strain is temporally regulated to one specific cluster.
Column labels
Cluster	cluster identifier
Strain	dataset (wild type, B-C+ or both)
ID	gene identifier
Start	gene start coordinate
End	gene end coordinate
Protein_ID	identifier of the protein coded by the gene
Predicted_function	function of the product

## Sheet: wild-type
Cluster	Strain	ID	Start	End	Protein_ID	Predicted_function
1	wild-type	KVF90_00125	25865	27628	WP_017665498.1	membrane protein insertase YidC
1	wild-type	KVF90_00140	28427	28561	WP_012049799.1	50S ribosomal protein L34
1	wild-type	KVF90_00170	34883	35227	WP_017665505.1	hypothetical protein
1	wild-type	KVF90_00285	58086	59474	WP_008600303.1	dicarboxylate/amino acid:cation symporter
1	wild-type	KVF90_00290	59471	60424	WP_003039912.1	alpha/beta hydrolase
1	wild-type	KVF90_00295	60427	63477	WP_008600300.1	TonB-dependent receptor
1	wild-type	KVF90_00410	87395	88117	WP_011446860.1	polysaccharide export protein
1	wild-type	KVF90_00465	101924	102607		class I SAM-dependent methyltransferase
1	wild-type	KVF90_00490	106121	106978	WP_017665953.1	dTDP-4-dehydrorhamnose reductase
1	wild-type	KVF90_00495	106975	107520	WP_014077732.1	dTDP-4-dehydrorhamnose 3%2C5-epimerase
1	wild-type	KVF90_00500	107517	108380	WP_009822217.1	glucose-1-phosphate thymidylyltransferase RfbA
1	wild-type	KVF90_00570	120871	121059		hypothetical protein
1	wild-type	KVF90_00680	138666	139922	WP_017665399.1	aspartate kinase
1	wild-type	KVF90_00755	155046	156593	WP_008993083.1	RNA-binding protein
1	wild-type	KVF90_00765	158474	159490	WP_008993087.1	RNA 3-terminal phosphate cyclase
1	wild-type	KVF90_00975	204654	206927	WP_008828430.1	DEAD/DEAH box helicase family protein
1	wild-type	KVF90_00980	206938	208410	WP_017667658.1	type I restriction-modification system subunit M
1	wild-type	KVF90_00985	208407	210059		restriction endonuclease subunit S
1	wild-type	KVF90_00990	210059	211906		AAA family ATPase
1	wild-type	KVF90_01070	232274	232786	WP_011415799.1	50S ribosomal protein L10
1	wild-type	KVF90_01075	232855	233226	WP_011415798.1	50S ribosomal protein L7/L12
1	wild-type	KVF90_01080	233384	233899		hypothetical protein
1	wild-type	KVF90_01125	243204	244601	WP_017664912.1	MATE family efflux transporter
1	wild-type	KVF90_01135	245660	245947	WP_010126771.1	co-chaperone GroES
1	wild-type	KVF90_01180	255238	255921	WP_008829622.1	energy transducer TonB
1	wild-type	KVF90_01185	256000	256779	WP_017664896.1	MotA/TolQ/ExbB proton channel family protein
1	wild-type	KVF90_01190	256908	257438	WP_010409549.1	biopolymer transporter ExbD
1	wild-type	KVF90_01195	257469	257900	WP_007687539.1	biopolymer transporter ExbD
1	wild-type	KVF90_01235	267330	268190	WP_007012821.1	division plane positioning ATPase MipZ
1	wild-type	KVF90_01275	274218	276275		ATP-binding protein
1	wild-type	KVF90_01925	415368	416567	WP_007012855.1	aspartate aminotransferase family protein
1	wild-type	KVF90_01975	424975	426495	WP_007012846.1	peptide chain release factor 3
1	wild-type	KVF90_01980	426492	427241	WP_010239714.1	SDR family NAD(P)-dependent oxidoreductase
1	wild-type	KVF90_02015	433419	434009		porin family protein
1	wild-type	KVF90_02060	442144	442431	WP_010409869.1	hypothetical protein
1	wild-type	KVF90_02090	450951	451607	WP_008996303.1	CoA transferase subunit B
1	wild-type	KVF90_02170	466509	467204	WP_011443965.1	response regulator transcription factor
1	wild-type	KVF90_02200	471085	473346	WP_008068395.1	NADP-dependent malic enzyme
1	wild-type	KVF90_02210	476207	476629		hypothetical protein
1	wild-type	KVF90_02220	477173	478042	WP_007165514.1	3-hydroxybutyryl-CoA dehydrogenase
1	wild-type	KVF90_02225	478122	478697	WP_013831559.1	cob(I)yrinic acid a%2Cc-diamide adenosyltransferase
1	wild-type	KVF90_02320	496568	497554	WP_017665058.1	alpha-ketoacid dehydrogenase subunit beta
1	wild-type	KVF90_02410	514714	515643	WP_007681295.1	electron transfer flavoprotein subunit alpha/FixB family protein
1	wild-type	KVF90_02485	530621	531427	WP_013831518.1	enoyl-ACP reductase FabI
1	wild-type	KVF90_02530	537970	538695	WP_011443722.1	nicotinate-nucleotide adenylyltransferase
1	wild-type	KVF90_02655	564663	565001	WP_008069186.1	ferredoxin family protein
1	wild-type	KVF90_02810	590790	591290	WP_010184320.1	PaaI family thioesterase
1	wild-type	KVF90_02840	594343	594654	WP_017663791.1	hypothetical protein
1	wild-type	KVF90_02860	597815	599317	WP_017663795.1	TolC family outer membrane protein
1	wild-type	KVF90_02870	600145	601551	WP_017663797.1	class II fumarate hydratase
1	wild-type	KVF90_03200	666078	667679	WP_013831649.1	bifunctional phosphoribosylaminoimidazolecarboxamide formyltransferase/IMP cyclohydrolase
1	wild-type	KVF90_03205	667689	669560	WP_017664475.1	heparinase II/III family protein
1	wild-type	KVF90_03235	673712	674806	WP_017664469.1	alanine dehydrogenase
1	wild-type	KVF90_03240	674893	676722	WP_017664468.1	DUF885 domain-containing protein
1	wild-type	KVF90_03250	677142	678041	WP_017664466.1	copper resistance protein B
1	wild-type	KVF90_03260	679754	680176	WP_020486666.1	MerR family transcriptional regulator
1	wild-type	KVF90_03360	695130	695417	WP_008068424.1	50S ribosomal protein L28
1	wild-type	KVF90_03455	708888	709460	WP_010235512.1	DUF559 domain-containing protein
1	wild-type	KVF90_03475	710366	711847	WP_010235516.1	Fe-S cluster assembly protein SufB
1	wild-type	KVF90_03540	724144	726717	WP_017664409.1	leucine--tRNA ligase
1	wild-type	KVF90_03595	734301	735539	WP_008993640.1	polyhydroxyalkanoate depolymerase
1	wild-type	KVF90_03605	737708	739885	WP_017664396.1	M13 family metallopeptidase
1	wild-type	KVF90_03640	745213	746445	WP_017664389.1	CoA transferase
1	wild-type	KVF90_03645	746531	747691	WP_006832547.1	acyl-CoA dehydrogenase family protein
1	wild-type	KVF90_03675	751721	752389	WP_017664381.1	outer membrane lipoprotein carrier protein LolA
1	wild-type	KVF90_03730	764829	765890	WP_011415288.1	substrate-binding domain-containing protein
1	wild-type	KVF90_03785	778353	779834		TonB-dependent receptor plug domain-containing protein
1	wild-type	KVF90_03855	794769	795578		hypothetical protein
1	wild-type	KVF90_03865	796302	797099	WP_017664346.1	DUF1295 domain-containing protein
1	wild-type	KVF90_03930	810994	811428		hypothetical protein
1	wild-type	KVF90_03965	815831	816766	WP_017663810.1	TraB/GumN family protein
1	wild-type	KVF90_04020	828337	828522		hypothetical protein
1	wild-type	KVF90_04095	839321	840373	WP_017665906.1	DUF475 domain-containing protein
1	wild-type	KVF90_04100	840452	841030	WP_007405768.1	TerD family protein
1	wild-type	KVF90_04105	841106	841687	WP_017665904.1	TerD family protein
1	wild-type	KVF90_04280	878897	879319		DUF2147 domain-containing protein
1	wild-type	KVF90_04305	883147	883908		iron-containing redox enzyme family protein
1	wild-type	KVF90_04430	916702	918249		GMC family oxidoreductase
1	wild-type	KVF90_04715	974969	975373		winged helix-turn-helix domain-containing protein
1	wild-type	KVF90_04720	975861	977405		DUF1800 domain-containing protein
1	wild-type	KVF90_04725	977414	978814	WP_017666405.1	DUF1501 domain-containing protein
1	wild-type	KVF90_04735	982703	983206		hypothetical protein
1	wild-type	KVF90_04915	1019617	1019940	WP_011444031.1	DUF736 domain-containing protein
1	wild-type	KVF90_05615	1150954	1152369	WP_007166144.1	cytochrome P450
1	wild-type	KVF90_05645	1155810	1156706	WP_017666433.1	methyltransferase
1	wild-type	KVF90_05670	1159282	1160751	WP_011415152.1	NupC/NupG family nucleoside CNT transporter
1	wild-type	KVF90_05680	1161995	1165537	WP_011415150.1	TonB-dependent receptor
1	wild-type	KVF90_05700	1170797	1171570	WP_017666421.1	class I mannose-6-phosphate isomerase
1	wild-type	KVF90_05735	1178710	1180443	WP_017666414.1	fatty acyl-AMP ligase
1	wild-type	KVF90_05770	1184307	1184549	WP_017664537.1	preprotein translocase subunit SecE
1	wild-type	KVF90_05775	1184608	1185144	WP_007011720.1	transcription termination/antitermination protein NusG
1	wild-type	KVF90_05800	1188668	1189099	WP_010545000.1	50S ribosomal protein L11
1	wild-type	KVF90_05805	1189104	1189796	WP_011412984.1	50S ribosomal protein L1
1	wild-type	KVF90_05895	1210291	1210506	WP_011540534.1	toxin-antitoxin system HicB family antitoxin
1	wild-type	KVF90_05905	1211600	1213579		TIR domain-containing protein
1	wild-type	KVF90_05915	1213983	1216295		trypsin-like serine protease
1	wild-type	KVF90_06010	1236091	1238763	WP_170844367.1	aconitate hydratase AcnA
1	wild-type	KVF90_06020	1239929	1241362	WP_006833111.1	L%2CD-transpeptidase family protein
1	wild-type	KVF90_06110	1257502	1258194	WP_007165280.1	cytochrome c family protein
1	wild-type	KVF90_06175	1267845	1269155	WP_017664615.1	dicarboxylate/amino acid:cation symporter
1	wild-type	KVF90_06220	1276770	1277879	WP_007013376.1	LPS export ABC transporter permease LptG
1	wild-type	KVF90_06225	1277887	1279119	WP_017664625.1	LptF/LptG family permease
1	wild-type	KVF90_06325	1296322	1297011	WP_017666297.1	class I SAM-dependent methyltransferase
1	wild-type	KVF90_06330	1297016	1297399		GtrA family protein
1	wild-type	KVF90_06415	1319511	1320650	WP_017666279.1	glycine cleavage system aminomethyltransferase GcvT
1	wild-type	KVF90_06420	1320654	1321022	WP_017666278.1	glycine cleavage system protein GcvH
1	wild-type	KVF90_06425	1321019	1321810		hypothetical protein
1	wild-type	KVF90_06430	1321845	1323218	WP_017666276.1	aminomethyl-transferring glycine dehydrogenase subunit GcvPA
1	wild-type	KVF90_06435	1323218	1324774	WP_010408555.1	aminomethyl-transferring glycine dehydrogenase subunit GcvPB
1	wild-type	KVF90_06680	1384898	1385848	WP_017666363.1	TorF family putative porin
1	wild-type	KVF90_06805	1412042	1413322	WP_017664984.1	amidohydrolase family protein
1	wild-type	KVF90_06810	1413319	1414593		hypothetical protein
1	wild-type	KVF90_06975	1443070	1443882	WP_017664952.1	SDR family oxidoreductase
1	wild-type	KVF90_07030	1451121	1451570	WP_007165117.1	YbgC/FadM family acyl-CoA thioesterase
1	wild-type	KVF90_07040	1452273	1452710	WP_017664938.1	biopolymer transporter ExbD
1	wild-type	KVF90_07045	1452724	1453536	WP_006833193.1	energy transducer TonB
1	wild-type	KVF90_07090	1461667	1462788	WP_007165102.1	DUF547 domain-containing protein
1	wild-type	KVF90_07110	1465286	1466143	WP_008995391.1	oxygen-dependent coproporphyrinogen oxidase
1	wild-type	KVF90_07115	1466154	1466552	WP_017181148.1	type II toxin-antitoxin system death-on-curing family toxin
1	wild-type	KVF90_07215	1486822	1489863		TonB-dependent receptor
1	wild-type	KVF90_07245	1495043	1496608		DUF4173 domain-containing protein
1	wild-type	KVF90_07325	1514734	1517241	WP_008830486.1	TonB-dependent receptor
1	wild-type	KVF90_07495	1561581	1563719	WP_017669958.1	S46 family peptidase
1	wild-type	KVF90_07525	1577493	1579556	WP_013849585.1	adenylate/guanylate cyclase domain-containing protein
1	wild-type	KVF90_07545	1583774	1585630	WP_017664222.1	hypothetical protein
1	wild-type	KVF90_07650	1609825	1611480	WP_013831607.1	cytochrome-c oxidase%2C cbb3-type subunit I
1	wild-type	KVF90_07665	1613349	1614749	WP_007166280.1	porin
1	wild-type	KVF90_07670	1614935	1616866	WP_017664247.1	acetate--CoA ligase
1	wild-type	KVF90_07685	1620960	1622630	WP_019052581.1	MHS family MFS transporter
1	wild-type	KVF90_07690	1622782	1623216		META domain-containing protein
1	wild-type	KVF90_07695	1623354	1623653	WP_007011580.1	hypothetical protein
1	wild-type	KVF90_07700	1623774	1626626	WP_017664252.1	insulinase family protein
1	wild-type	KVF90_07705	1626673	1628880	WP_017664253.1	acylase
1	wild-type	KVF90_07715	1632041	1635442	WP_007163250.1	TonB-dependent receptor
1	wild-type	KVF90_07730	1638513	1641533	WP_011413259.1	TonB-dependent receptor
1	wild-type	KVF90_07735	1641626	1643308		tetratricopeptide repeat protein
1	wild-type	KVF90_07760	1648170	1651406	WP_019517354.1	TonB-dependent receptor
1	wild-type	KVF90_07770	1652943	1653728	WP_011413264.1	SDR family NAD(P)-dependent oxidoreductase
1	wild-type	KVF90_07935	1687780	1691355		autotransporter domain-containing protein
1	wild-type	KVF90_07945	1692652	1694061	WP_011444767.1	type I glutamate--ammonia ligase
1	wild-type	KVF90_07955	1694675	1695613	WP_006833800.1	N-acetyl-gamma-glutamyl-phosphate reductase
1	wild-type	KVF90_07960	1695618	1695980	WP_017664297.1	hypothetical protein
1	wild-type	KVF90_08045	1707093	1707410	WP_006833790.1	2Fe-2S iron-sulfur cluster binding domain-containing protein
1	wild-type	KVF90_08070	1710454	1710951	WP_007163324.1	division/cell wall cluster transcriptional repressor MraZ
1	wild-type	KVF90_08075	1710948	1711892	WP_017664313.1	16S rRNA (cytosine(1402)-N(4))-methyltransferase RsmH
1	wild-type	KVF90_08090	1714188	1715660	WP_013832098.1	UDP-N-acetylmuramoyl-L-alanyl-D-glutamate--2%2C 6-diaminopimelate ligase
1	wild-type	KVF90_08095	1715636	1717129	WP_017664317.1	UDP-N-acetylmuramoyl-tripeptide--D-alanyl-D- alanine ligase
1	wild-type	KVF90_08105	1718252	1719622	WP_017664319.1	UDP-N-acetylmuramoyl-L-alanine--D-glutamate ligase
1	wild-type	KVF90_08110	1719619	1720848	WP_017664320.1	FtsW/RodA/SpoVE family cell cycle protein
1	wild-type	KVF90_08130	1724463	1725458	WP_010411854.1	D-alanine--D-alanine ligase
1	wild-type	KVF90_08180	1735447	1737384	WP_017664333.1	TonB-dependent receptor
1	wild-type	KVF90_08310	1769353	1770531	WP_017665079.1	phosphoserine transaminase
1	wild-type	KVF90_08315	1770654	1772240	WP_017665080.1	phosphoglycerate dehydrogenase
1	wild-type	KVF90_08335	1775070	1776359	WP_011540822.1	adenylosuccinate synthase
1	wild-type	KVF90_08355	1779219	1780478	WP_017665088.1	diaminopimelate decarboxylase
1	wild-type	KVF90_08475	1798637	1800250	WP_017665110.1	phosphoenolpyruvate carboxykinase
1	wild-type	KVF90_08540	1812002	1812886		DUF4349 domain-containing protein
1	wild-type	KVF90_08610	1827100	1827465		PH domain-containing protein
1	wild-type	KVF90_08620	1827760	1829304	WP_017666240.1	NAD(P)(+) transhydrogenase (Re/Si-specific) subunit beta
1	wild-type	KVF90_08625	1829304	1829645		hypothetical protein
1	wild-type	KVF90_08715	1846750	1847439	WP_017664784.1	phosphoribosylformylglycinamidine synthase subunit PurQ
1	wild-type	KVF90_08725	1847992	1850247	WP_017664786.1	TonB-dependent receptor
1	wild-type	KVF90_08760	1856035	1856280	WP_011413465.1	translation initiation factor IF-1
1	wild-type	KVF90_08790	1864956	1866779	WP_017666034.1	DUF885 domain-containing protein
1	wild-type	KVF90_08830	1875926	1876390	WP_017666043.1	transcription antitermination factor NusB
1	wild-type	KVF90_08835	1876387	1877682	WP_011413487.1	histidinol dehydrogenase
1	wild-type	KVF90_08925	1891171	1892073	WP_017666062.1	signal peptidase I
1	wild-type	KVF90_08970	1897093	1898805	WP_017666069.1	cytochrome c oxidase subunit I
1	wild-type	KVF90_08985	1900578	1901447	WP_017666073.1	cytochrome c oxidase subunit 3
1	wild-type	KVF90_09000	1902436	1903854	WP_006833585.1	threonine synthase
1	wild-type	KVF90_09050	1909441	1909821	WP_017666086.1	50S ribosomal protein L21
1	wild-type	KVF90_09110	1920539	1921324	WP_007163574.1	tetratricopeptide repeat protein
1	wild-type	KVF90_09115	1921349	1922695	WP_017670573.1	PQQ-binding-like beta-propeller repeat protein
1	wild-type	KVF90_09160	1929337	1929792	WP_010238304.1	redox-sensitive transcriptional activator SoxR
1	wild-type	KVF90_09225	1945175	1946848	WP_010545573.1	energy-dependent translational throttle protein EttA
1	wild-type	KVF90_09505	2012494	2012913		DUF3467 domain-containing protein
1	wild-type	KVF90_09510	2012910	2015588		hypothetical protein
1	wild-type	KVF90_09515	2015591	2016730		hypothetical protein
1	wild-type	KVF90_09520	2016727	2016996		hypothetical protein
1	wild-type	KVF90_09525	2016993	2017808		hypothetical protein
1	wild-type	KVF90_09535	2019547	2021367		hypothetical protein
1	wild-type	KVF90_09545	2022499	2023845		hypothetical protein
1	wild-type	KVF90_09550	2023849	2025048		hypothetical protein
1	wild-type	KVF90_09570	2027701	2028027	WP_008828382.1	preprotein translocase subunit YajC
1	wild-type	KVF90_09575	2028086	2029684	WP_017666143.1	protein translocase subunit SecD
1	wild-type	KVF90_09580	2029698	2030675	WP_006834563.1	protein translocase subunit SecF
1	wild-type	KVF90_09610	2035593	2036333	WP_007163656.1	SIMPL domain-containing protein
1	wild-type	KVF90_09710	2054895	2055812	WP_017666169.1	hypothetical protein
1	wild-type	KVF90_09805	2077222	2078004	WP_017666176.1	30S ribosomal protein S2
1	wild-type	KVF90_09810	2078137	2079063	WP_007678166.1	translation elongation factor Ts
1	wild-type	KVF90_09825	2080526	2081245	WP_017666179.1	UMP kinase
1	wild-type	KVF90_09830	2081267	2081824	WP_011413726.1	ribosome recycling factor
1	wild-type	KVF90_09835	2081931	2082614	WP_008831815.1	di-trans%2Cpoly-cis-decaprenylcistransferase
1	wild-type	KVF90_09855	2085834	2088599	WP_007163698.1	outer membrane protein assembly factor BamA
1	wild-type	KVF90_09860	2088599	2089279	WP_017666186.1	OmpH family outer membrane protein
1	wild-type	KVF90_09875	2090503	2090730	WP_008996844.1	50S ribosomal protein L31
1	wild-type	KVF90_09985	2108979	2110304	WP_008996862.1	MFS transporter
1	wild-type	KVF90_10175	2151664	2153451	WP_019370790.1	DEAD/DEAH box helicase
1	wild-type	KVF90_10195	2156602	2157828	WP_017666317.1	saccharopine dehydrogenase family protein
1	wild-type	KVF90_10215	2160500	2161003		YbjN domain-containing protein
1	wild-type	KVF90_10230	2162827	2164032	WP_010237199.1	type III PLP-dependent enzyme
1	wild-type	KVF90_10255	2172483	2173664	WP_007165920.1	acetyl-CoA C-acyltransferase
1	wild-type	KVF90_10305	2186147	2187145		hypothetical protein
1	wild-type	KVF90_10395	2203752	2205314	WP_017669533.1	DEAD/DEAH box helicase
1	wild-type	KVF90_10430	2211733	2212185	WP_010412980.1	methylmalonyl-CoA epimerase
1	wild-type	KVF90_10485	2222475	2222756	WP_017665196.1	hypothetical protein
1	wild-type	KVF90_10490	2222689	2223210	WP_017665197.1	GNAT family N-acetyltransferase
1	wild-type	KVF90_10535	2231115	2231297	WP_017665208.1	Flp family type IVb pilin
1	wild-type	KVF90_10555	2232590	2233216	WP_017665211.1	GTP cyclohydrolase I FolE
1	wild-type	KVF90_10575	2235203	2235628		hypothetical protein
1	wild-type	KVF90_10720	2276913	2278547	WP_006961809.1	TldD/PmbA family protein
1	wild-type	KVF90_10820	2296956	2297963	WP_013847147.1	type I glyceraldehyde-3-phosphate dehydrogenase
1	wild-type	KVF90_10825	2298098	2299303	WP_007014947.1	phosphoglycerate kinase
1	wild-type	KVF90_10840	2300314	2301198	WP_017664080.1	fructose bisphosphate aldolase
1	wild-type	KVF90_10870	2304263	2304826	WP_017664074.1	elongation factor P
1	wild-type	KVF90_10895	2309217	2309402	WP_010237780.1	hypothetical protein
1	wild-type	KVF90_10900	2309513	2311111	WP_007164041.1	isocitrate lyase
1	wild-type	KVF90_11045	2346063	2347751	WP_006832406.1	2-isopropylmalate synthase
1	wild-type	KVF90_11070	2351113	2352132	WP_017664036.1	ketol-acid reductoisomerase
1	wild-type	KVF90_11075	2352259	2352774	WP_007164082.1	acetolactate synthase small subunit
1	wild-type	KVF90_11080	2352790	2354535	WP_017664033.1	biosynthetic-type acetolactate synthase large subunit
1	wild-type	KVF90_11125	2360728	2362968	WP_011445899.1	phosphoribosylformylglycinamidine synthase subunit PurL
1	wild-type	KVF90_11130	2362998	2363672	WP_017664026.1	hypothetical protein
1	wild-type	KVF90_11150	2365421	2366185	WP_017664022.1	AIM24 family protein
1	wild-type	KVF90_11155	2366222	2366734	WP_010413729.1	pantetheine-phosphate adenylyltransferase
1	wild-type	KVF90_11190	2371638	2372213		hypothetical protein
1	wild-type	KVF90_11260	2382026	2384059	WP_017664003.1	RNA polymerase sigma factor RpoD
1	wild-type	KVF90_11275	2386483	2386935	WP_020818867.1	GatB/YqeY domain-containing protein
1	wild-type	KVF90_11285	2388590	2391916	WP_010237914.1	carbamoyl-phosphate synthase large subunit
1	wild-type	KVF90_11400	2409698	2410798	WP_004207317.1	redox-regulated ATPase YchF
1	wild-type	KVF90_11430	2414762	2415688		TraB/GumN family protein
1	wild-type	KVF90_11470	2420110	2422332	WP_007684171.1	glycine--tRNA ligase subunit beta
1	wild-type	KVF90_11605	2450511	2451701	WP_013040989.1	penicillin-binding protein activator
1	wild-type	KVF90_11660	2459777	2460346	WP_017663919.1	nucleotide exchange factor GrpE
1	wild-type	KVF90_11730	2474559	2476103	WP_007015254.1	proline--tRNA ligase
1	wild-type	KVF90_11760	2482639	2484048	WP_017663896.1	dihydrolipoyl dehydrogenase
1	wild-type	KVF90_11805	2491114	2492667	WP_017665269.1	methionine--tRNA ligase
1	wild-type	KVF90_11810	2492667	2493443	WP_017665268.1	TatD family hydrolase
1	wild-type	KVF90_11825	2494455	2495222	WP_011414178.1	nucleoside triphosphate pyrophosphohydrolase
1	wild-type	KVF90_11960	2525466	2525542		tRNA-Arg
1	wild-type	KVF90_11980	2527286	2527771	WP_017664113.1	Hsp20 family protein
1	wild-type	KVF90_12000	2531511	2533445	WP_017664109.1	SurA N-terminal domain-containing protein
1	wild-type	KVF90_12050	2543424	2544860	WP_017664100.1	glutamate--tRNA ligase
1	wild-type	KVF90_12055	2544932	2546218	WP_017664099.1	citrate synthase
1	wild-type	KVF90_12080	2550274	2550600	WP_007680727.1	Hpt domain-containing protein
1	wild-type	KVF90_12100	2555170	2555964	WP_006832195.1	type III pantothenate kinase
1	wild-type	KVF90_12110	2556698	2558176	WP_008994019.1	NADH-quinone oxidoreductase subunit NuoN
1	wild-type	KVF90_12115	2558176	2559741	WP_017665637.1	NADH-quinone oxidoreductase subunit M
1	wild-type	KVF90_12120	2559756	2561750	WP_010237575.1	NADH-quinone oxidoreductase subunit L
1	wild-type	KVF90_12130	2562074	2562697	WP_008994015.1	NADH-quinone oxidoreductase subunit J
1	wild-type	KVF90_12165	2568650	2568838		hypothetical protein
1	wild-type	KVF90_12175	2568980	2569648	WP_008994009.1	NADH-quinone oxidoreductase subunit NuoE
1	wild-type	KVF90_12180	2569823	2571034	WP_017665622.1	NADH-quinone oxidoreductase subunit D
1	wild-type	KVF90_12185	2571031	2571822	WP_017665621.1	NADH-quinone oxidoreductase subunit C
1	wild-type	KVF90_12190	2571834	2572382	WP_006832213.1	NADH-quinone oxidoreductase subunit B
1	wild-type	KVF90_12195	2572409	2572783	WP_008994003.1	NADH-quinone oxidoreductase subunit A
1	wild-type	KVF90_12225	2578061	2579500	WP_008065903.1	nitronate monooxygenase
1	wild-type	KVF90_12270	2590704	2591483	WP_008832647.1	succinate dehydrogenase iron-sulfur subunit
1	wild-type	KVF90_12475	2635354	2636841	WP_017665586.1	amidophosphoribosyltransferase
1	wild-type	KVF90_12510	2642964	2643401	WP_007014772.1	RNA pyrophosphohydrolase
1	wild-type	KVF90_12530	2645715	2647169	WP_015457324.1	IMP dehydrogenase
1	wild-type	KVF90_12570	2654861	2655226	WP_011541385.1	PaaI family thioesterase
1	wild-type	KVF90_12600	2658976	2659449		hypothetical protein
1	wild-type	KVF90_12605	2659449	2661317	WP_017665565.1	succinate dehydrogenase flavoprotein subunit
1	wild-type	KVF90_12740	2683302	2684753		hypothetical protein
1	wild-type	KVF90_12770	2694305	2695153	WP_017665539.1	alpha/beta hydrolase
1	wild-type	KVF90_12775	2695220	2696173		glycerophosphodiester phosphodiesterase family protein
1	wild-type	KVF90_12850	2709530	2709895	WP_017665524.1	30S ribosomal protein S6
1	wild-type	KVF90_12855	2709895	2710119	WP_006832330.1	30S ribosomal protein S18
1	wild-type	KVF90_12860	2710131	2710733	WP_017665522.1	50S ribosomal protein L9
1	wild-type	KVF90_12890	2715236	2715712		YbjN domain-containing protein
1	wild-type	KVF90_12895	2715838	2717697	WP_007164464.1	M2 family metallopeptidase
1	wild-type	KVF90_12920	2721737	2722303	WP_007164468.1	aspartate-semialdehyde dehydrogenase
1	wild-type	KVF90_12935	2725868	2726227	WP_001186516.1	50S ribosomal protein L19
1	wild-type	KVF90_12940	2726233	2726976	WP_011414416.1	tRNA (guanosine(37)-N1)-methyltransferase TrmD
1	wild-type	KVF90_12960	2729326	2729826	WP_017665375.1	ribosome maturation factor RimM
1	wild-type	KVF90_12965	2729832	2730344	WP_007164481.1	30S ribosomal protein S16
1	wild-type	KVF90_12970	2730406	2731878	WP_017665373.1	signal recognition particle protein
1	wild-type	KVF90_13010	2736367	2738073	WP_007164488.1	30S ribosomal protein S1
1	wild-type	KVF90_13045	2741943	2742704	WP_004207393.1	F0F1 ATP synthase subunit A
1	wild-type	KVF90_13050	2742830	2743177	WP_010411468.1	AtpZ/AtpI family protein
1	wild-type	KVF90_13055	2743594	2743983	WP_008065458.1	YdbL family protein
1	wild-type	KVF90_13080	2750243	2751553	WP_008833291.1	adenylosuccinate lyase
1	wild-type	KVF90_13150	2763411	2763956	WP_017665339.1	16S rRNA (guanine(966)-N(2))-methyltransferase RsmD
1	wild-type	KVF90_13175	2769301	2770752	WP_017665334.1	DEAD/DEAH box helicase
1	wild-type	KVF90_13190	2773232	2774026	WP_017665331.1	SapC family protein
1	wild-type	KVF90_13210	2776022	2777245	WP_007678322.1	NADP-dependent isocitrate dehydrogenase
1	wild-type	KVF90_13230	2783307	2784959		hypothetical protein
1	wild-type	KVF90_13300	2798727	2799173	WP_017664148.1	glycine zipper 2TM domain-containing protein
1	wild-type	KVF90_13305	2799298	2799669	WP_008065238.1	glycine zipper 2TM domain-containing protein
1	wild-type	KVF90_13315	2800543	2801247	WP_006831949.1	cytochrome b/b6 domain-containing protein
1	wild-type	KVF90_13345	2806475	2807695	WP_017664140.1	argininosuccinate synthase
1	wild-type	KVF90_13355	2810121	2811575		hypothetical protein
1	wild-type	KVF90_13400	2821521	2822147		hypothetical protein
1	wild-type	KVF90_13405	2822147	2823037	WP_006831917.1	succinate--CoA ligase subunit alpha
1	wild-type	KVF90_13410	2823111	2825906	WP_007683098.1	2-oxoglutarate dehydrogenase E1 component
1	wild-type	KVF90_13415	2825959	2827197	WP_007011831.1	2-oxoglutarate dehydrogenase complex dihydrolipoyllysine-residue succinyltransferase
1	wild-type	KVF90_13420	2827295	2828701	WP_004211158.1	dihydrolipoyl dehydrogenase
1	wild-type	KVF90_13445	2832597	2833145	WP_011414533.1	hypothetical protein
1	wild-type	KVF90_13455	2834861	2835280	WP_011952168.1	50S ribosomal protein L17
1	wild-type	KVF90_13460	2835397	2836452	WP_013039135.1	DNA-directed RNA polymerase subunit alpha
1	wild-type	KVF90_13485	2839365	2840729	WP_007011850.1	preprotein translocase subunit SecY
1	wild-type	KVF90_13490	2840914	2841447	WP_011414542.1	50S ribosomal protein L15
1	wild-type	KVF90_13495	2841521	2841697	WP_013832937.1	50S ribosomal protein L30
1	wild-type	KVF90_13500	2841704	2842231	WP_011109776.1	30S ribosomal protein S5
1	wild-type	KVF90_13505	2842423	2842767	WP_011444923.1	50S ribosomal protein L18
1	wild-type	KVF90_13510	2842769	2843302	WP_004208706.1	50S ribosomal protein L6
1	wild-type	KVF90_13515	2843302	2843697	WP_011240437.1	30S ribosomal protein S8
1	wild-type	KVF90_13520	2843708	2844013	WP_014077866.1	30S ribosomal protein S14
1	wild-type	KVF90_13525	2844056	2844649	WP_011543076.1	50S ribosomal protein L5
1	wild-type	KVF90_13530	2844642	2844962	WP_008828227.1	50S ribosomal protein L24
1	wild-type	KVF90_13535	2844962	2845330	WP_011567679.1	50S ribosomal protein L14
1	wild-type	KVF90_13540	2845411	2845701	WP_017665136.1	30S ribosomal protein S17
1	wild-type	KVF90_13545	2845713	2845925	WP_017665137.1	50S ribosomal protein L29
1	wild-type	KVF90_13550	2845925	2846359	WP_017665138.1	50S ribosomal protein L16
1	wild-type	KVF90_13555	2846371	2847066	WP_011414556.1	30S ribosomal protein S3
1	wild-type	KVF90_13560	2847068	2847445	WP_011444912.1	50S ribosomal protein L22
1	wild-type	KVF90_13565	2847445	2847720	WP_011444911.1	30S ribosomal protein S19
1	wild-type	KVF90_13570	2847727	2848563	WP_011414559.1	50S ribosomal protein L2
1	wild-type	KVF90_13575	2848587	2848895	WP_011543086.1	50S ribosomal protein L23
1	wild-type	KVF90_13580	2848888	2849514	WP_011414561.1	50S ribosomal protein L4
1	wild-type	KVF90_13585	2849518	2850312	WP_007164624.1	50S ribosomal protein L3
1	wild-type	KVF90_13590	2850583	2850894	WP_007406109.1	30S ribosomal protein S10
1	wild-type	KVF90_13595	2851285	2852475	WP_011444905.1	elongation factor Tu
1	wild-type	KVF90_13600	2852570	2854657	WP_006960295.1	elongation factor G
1	wild-type	KVF90_13605	2854777	2855247	WP_005862793.1	30S ribosomal protein S7
1	wild-type	KVF90_13640	2861963	2863990		alpha/beta fold hydrolase
1	wild-type	KVF90_13685	2869840	2870934	WP_007164646.1	glycosyltransferase family 2 protein
1	wild-type	KVF90_13940	2920263	2922230		MBL fold metallo-hydrolase
1	wild-type	KVF90_13960	2927006	2927983	WP_017665673.1	glycoside hydrolase family 16 protein
1	wild-type	KVF90_13985	2934663	2935835	WP_017665677.1	CDP-glycerol glycerophosphotransferase family protein
1	wild-type	KVF90_14085	2954683	2955753		alpha/beta hydrolase
1	wild-type	KVF90_14095	2956723	2957184	WP_017665698.1	peptidylprolyl isomerase
1	wild-type	KVF90_14180	2972690	2973664	WP_017665719.1	ketoacyl-ACP synthase III
1	wild-type	KVF90_14190	2974785	2974961	WP_006957677.1	50S ribosomal protein L32
1	wild-type	KVF90_14265	2986313	2986807		DUF2846 domain-containing protein
1	wild-type	KVF90_14270	2986804	2987439		hypothetical protein
1	wild-type	KVF90_14280	2989458	2990111	WP_004210778.1	fructose-6-phosphate aldolase
1	wild-type	KVF90_14330	3000515	3001069	WP_017665748.1	F0F1 ATP synthase subunit delta
1	wild-type	KVF90_14335	3001081	3002610	WP_011951469.1	F0F1 ATP synthase subunit alpha
1	wild-type	KVF90_14340	3002623	3003492	WP_007682674.1	F0F1 ATP synthase subunit gamma
1	wild-type	KVF90_14345	3003851	3005308	WP_011414679.1	F0F1 ATP synthase subunit beta
1	wild-type	KVF90_14355	3005736	3007847	WP_017665755.1	prolyl oligopeptidase family serine peptidase
1	wild-type	KVF90_14370	3009026	3009298	WP_011414683.1	HNH endonuclease
1	wild-type	KVF90_14390	3012184	3013113	WP_010410592.1	SDR family NAD(P)-dependent oxidoreductase
1	wild-type	KVF90_14395	3013187	3013957		hypothetical protein
1	wild-type	KVF90_14435	3020644	3021066	WP_011542052.1	nucleoside-diphosphate kinase
1	wild-type	KVF90_14455	3022447	3023907	WP_017665775.1	leucyl aminopeptidase
1	wild-type	KVF90_14465	3026510	3027877	WP_017665777.1	peptidylprolyl isomerase
1	wild-type	KVF90_14470	3027874	3028893	WP_008070296.1	4-hydroxythreonine-4-phosphate dehydrogenase PdxA
1	wild-type	KVF90_14475	3028886	3029710	WP_008995737.1	16S rRNA (adenine(1518)-N(6)/adenine(1519)-N(6))- dimethyltransferase RsmA
1	wild-type	KVF90_14505	3036003	3036251	WP_013833230.1	hypothetical protein
1	wild-type	KVF90_14580	3046904	3047773		glycerophosphoryl diester phosphodiesterase membrane domain-containing protein
1	wild-type	KVF90_14590	3048381	3051062	WP_017665801.1	TonB-dependent receptor
1	wild-type	KVF90_14595	3051483	3053318	WP_008832136.1	translational GTPase TypA
1	wild-type	KVF90_14705	3076173	3077693	WP_006833746.1	lipopolysaccharide biosynthesis protein
1	wild-type	KVF90_14710	3077782	3078357	WP_017665853.1	hypothetical protein
1	wild-type	KVF90_14720	3078938	3079573	WP_010410393.1	maleylacetoacetate isomerase
1	wild-type	KVF90_14800	3097980	3098417	WP_020819673.1	CopG family ribbon-helix-helix protein
1	wild-type	KVF90_14825	3102424	3104958	WP_007163614.1	TonB-dependent receptor
1	wild-type	KVF90_14830	3105002	3105412	WP_017665823.1	nuclear transport factor 2 family protein
1	wild-type	KVF90_14835	3105412	3105843	WP_017665822.1	nuclear transport factor 2 family protein
1	wild-type	KVF90_14840	3105843	3106586	WP_017665821.1	hydrogenase expression protein HupH
1	wild-type	KVF90_14975	3146806	3147186	WP_011415193.1	VOC family protein
1	wild-type	KVF90_15145	3183722	3184792	WP_015459361.1	type I restriction enzyme HsdR N-terminal domain-containing protein
1	wild-type	KVF90_15220	3198064	3198333	WP_001229392.1	30S ribosomal protein S15
1	wild-type	KVF90_15275	3207552	3208610	WP_011413649.1	phage shock protein operon transcriptional activator
1	wild-type	KVF90_15395	3221326	3221928	WP_017666489.1	3-isopropylmalate dehydratase small subunit
1	wild-type	KVF90_15400	3221954	3222952	WP_017666490.1	NADPH:quinone oxidoreductase family protein
1	wild-type	KVF90_15545	3263193	3264200	WP_017664680.1	P-type DNA transfer ATPase VirB11
1	wild-type	KVF90_15555	3265343	3266155	WP_017664682.1	TrbG/VirB9 family P-type conjugative transfer protein
1	wild-type	KVF90_15565	3267351	3269792	WP_007164961.1	VirB4 family type IV secretion/conjugal transfer ATPase
1	wild-type	KVF90_15640	3283088	3284125	WP_017664696.1	Fe(3+) ABC transporter substrate-binding protein
1	wild-type	KVF90_15690	3295100	3296668	WP_017664708.1	phytoene desaturase
1	wild-type	KVF90_15695	3296763	3297887	WP_017664709.1	methyltransferase domain-containing protein
1	wild-type	KVF90_15730	3303627	3304451	WP_010184134.1	photosynthetic reaction center subunit L
1	wild-type	KVF90_15735	3304466	3305437	WP_017664717.1	photosynthetic reaction center subunit M
1	wild-type	KVF90_15765	3310159	3311580	WP_017664723.1	transcriptional regulator PpsR
1	wild-type	KVF90_15825	3324981	3325283	WP_017664735.1	hypothetical protein
1	wild-type	KVF90_15830	3325280	3326341	WP_010184127.1	magnesium-protoporphyrin IX monomethyl ester (oxidative) cyclase
1	wild-type	KVF90_15835	3326335	3327129	WP_017664737.1	DUF3623 domain-containing protein
1	wild-type	KVF90_15840	3327161	3328381	WP_010162304.1	5-aminolevulinate synthase
1	wild-type	KVF90_15860	3333751	3335343	WP_017664743.1	MFS transporter
1	wild-type	KVF90_15965	3361990	3362850		hypothetical protein
1	wild-type	KVF90_15985	3365198	3365512		hypothetical protein
1	wild-type	KVF90_15990	3365512	3366993	WP_017664768.1	Asp-tRNA(Asn)/Glu-tRNA(Gln) amidotransferase subunit GatA
1	wild-type	KVF90_15995	3366995	3367297	WP_008832562.1	Asp-tRNA(Asn)/Glu-tRNA(Gln) amidotransferase subunit GatC
1	wild-type	KVF90_16000	3367312	3367923	WP_010411617.1	FKBP-type peptidyl-prolyl cis-trans isomerase
1	wild-type	KVF90_16025	3370798	3371457	WP_007011587.1	HAD-IA family hydrolase
1	wild-type	KVF90_16105	3387739	3388545	WP_010414990.1	serine/threonine protein phosphatase
1	wild-type	KVF90_16110	3388600	3389910	WP_007012021.1	UDP-glucose/GDP-mannose dehydrogenase family protein
1	wild-type	KVF90_16220	3410347	3410431		tRNA-Leu
1	wild-type	KVF90_16615	3490426	3490866	WP_011413012.1	outer membrane protein assembly factor BamE
1	wild-type	KVF90_16850	3540743	3542398		hypothetical protein
1	wild-type	KVF90_16880	3547235	3548380	WP_011950762.1	carbamoyltransferase
1	wild-type	KVF90_16925	3555902	3556816		hypothetical protein
1	wild-type	KVF90_16945	3561428	3562129		polysaccharide export protein
1	wild-type	KVF90_16955	3563656	3564738		EpsG family protein
1	wild-type	KVF90_16975	3568980	3570068		glycosyltransferase
1	wild-type	KVF90_16995	3573272	3574381	WP_010185638.1	glycosyltransferase family 4 protein
1	wild-type	KVF90_17010	3576685	3576987		hypothetical protein
2	wild-type	KVF90_00005	155	1558	WP_007012247.1	chromosomal replication initiator protein DnaA
2	wild-type	KVF90_00195	38155	39294	WP_013833140.1	hypothetical protein
2	wild-type	KVF90_00355	74749	76173	WP_017665987.1	efflux transporter outer membrane subunit
2	wild-type	KVF90_00370	77839	78741	WP_017665981.1	sulfate adenylyltransferase subunit CysD
2	wild-type	KVF90_00375	78741	80651	WP_017665980.1	sulfate adenylyltransferase subunit CysN
2	wild-type	KVF90_00380	80648	81412	WP_003411096.1	3(2)%2C5-bisphosphate nucleotidase CysQ
2	wild-type	KVF90_00450	97575	98975		hypothetical protein
2	wild-type	KVF90_00800	164940	166022	WP_008996770.1	AAA family ATPase
2	wild-type	KVF90_00835	174070	174432		PIN domain-containing protein
2	wild-type	KVF90_00840	174498	174767		DUF3892 domain-containing protein
2	wild-type	KVF90_01030	219402	220760	WP_017664923.1	glutamate--tRNA ligase
2	wild-type	KVF90_01170	252568	253917	WP_007012832.1	homoserine dehydrogenase
2	wild-type	KVF90_01400	316787	318418	WP_008065710.1	alpha-D-glucose phosphate-specific phosphoglucomutase
2	wild-type	KVF90_01465	331894	332457	WP_017664874.1	ubiquinol-cytochrome c reductase iron-sulfur subunit
2	wild-type	KVF90_01985	427238	429628	WP_007012843.1	phenylalanine--tRNA ligase subunit beta
2	wild-type	KVF90_01995	430816	431700	WP_017665006.1	helix-turn-helix domain-containing protein
2	wild-type	KVF90_02505	533688	534140	WP_017665318.1	disulfide bond formation protein B
2	wild-type	KVF90_02525	537442	537795	WP_010239439.1	ribosome silencing factor
2	wild-type	KVF90_02590	549810	552170	WP_017663738.1	ATP-dependent Clp protease ATP-binding subunit ClpA
2	wild-type	KVF90_02610	554391	555989	WP_017663742.1	cisplatin damage response ATP-dependent DNA ligase
2	wild-type	KVF90_02650	564287	564652		RNA-binding S4 domain-containing protein
2	wild-type	KVF90_02800	589572	590138	WP_007165734.1	ribosome-associated translation inhibitor RaiA
2	wild-type	KVF90_02960	614602	616317	WP_019368332.1	flotillin family protein
2	wild-type	KVF90_02975	618479	620020	WP_017671054.1	acyl-CoA synthetase
2	wild-type	KVF90_02990	621932	622405	WP_007012781.1	peroxiredoxin
2	wild-type	KVF90_03070	643153	644415	WP_007012797.1	ABC transporter permease
2	wild-type	KVF90_03125	654079	655395	WP_013831645.1	amidohydrolase family protein
2	wild-type	KVF90_03390	700075	700467		cytochrome c
2	wild-type	KVF90_03430	705179	705646	WP_017664431.1	SUF system Fe-S cluster assembly protein
2	wild-type	KVF90_03440	706872	707573	WP_017672107.1	SufD family Fe-S cluster assembly protein
2	wild-type	KVF90_03445	707624	708367	WP_011540982.1	Fe-S cluster assembly ATPase SufC
2	wild-type	KVF90_03480	711844	712296	WP_017664424.1	SUF system Fe-S cluster assembly regulator
2	wild-type	KVF90_03600	735777	737582	WP_008993641.1	ATP-binding cassette domain-containing protein
2	wild-type	KVF90_03805	786540	787514	WP_007165976.1	SAM-dependent methyltransferase
2	wild-type	KVF90_03885	799196	800335	WP_017664342.1	AI-2E family transporter
2	wild-type	KVF90_03900	803893	805428	WP_011415259.1	acyl--CoA ligase
2	wild-type	KVF90_04060	834407	834688	WP_006832605.1	YggT family protein
2	wild-type	KVF90_04145	848265	848546	WP_017665896.1	hypothetical protein
2	wild-type	KVF90_04235	869718	870542	WP_011541059.1	carbohydrate ABC transporter permease
2	wild-type	KVF90_04270	876940	877998		DUF1176 domain-containing protein
2	wild-type	KVF90_04355	900982	902271		HAMP domain-containing histidine kinase
2	wild-type	KVF90_04795	994888	997956		thioester reductase domain-containing protein
2	wild-type	KVF90_04800	998046	999008		hypothetical protein
2	wild-type	KVF90_04940	1024623	1025294	WP_010215029.1	dihydrofolate reductase family protein
2	wild-type	KVF90_05115	1051490	1051801		hypothetical protein
2	wild-type	KVF90_05120	1051984	1052850		LysR family transcriptional regulator
2	wild-type	KVF90_05175	1062334	1062945	WP_007012358.1	LON peptidase substrate-binding domain-containing protein
2	wild-type	KVF90_05215	1070921	1073704		DUF3857 domain-containing protein
2	wild-type	KVF90_05585	1142662	1144194	WP_011446968.1	Do family serine endopeptidase
2	wild-type	KVF90_05685	1165685	1168609		MASE1 domain-containing protein
2	wild-type	KVF90_05975	1230058	1231128	WP_011540970.1	chorismate synthase
2	wild-type	KVF90_06075	1250033	1250920	WP_007165287.1	RDD family protein
2	wild-type	KVF90_06260	1285267	1285611	WP_017664632.1	hypothetical protein
2	wild-type	KVF90_06265	1285616	1286122		hypothetical protein
2	wild-type	KVF90_06270	1286185	1286607	WP_017664634.1	DNA repair protein
2	wild-type	KVF90_06300	1290013	1290879		class I SAM-dependent methyltransferase
2	wild-type	KVF90_06305	1290966	1291041		tRNA-Thr
2	wild-type	KVF90_06365	1304881	1306986		alpha-galactosidase
2	wild-type	KVF90_06455	1328228	1329721	WP_000450731.1	CoA-acylating methylmalonate-semialdehyde dehydrogenase
2	wild-type	KVF90_06495	1339288	1339890	WP_011241133.1	NAD(P)H:quinone oxidoreductase
2	wild-type	KVF90_06550	1351532	1352794		hydroxymethylglutaryl-CoA reductase
2	wild-type	KVF90_06585	1357032	1358858		PQQ-binding-like beta-propeller repeat protein
2	wild-type	KVF90_06740	1398272	1399534	WP_007165186.1	multidrug effflux MFS transporter
2	wild-type	KVF90_06750	1401405	1403354	WP_010408617.1	acetyl/propionyl/methylcrotonyl-CoA carboxylase subunit alpha
2	wild-type	KVF90_06945	1435211	1436281	WP_007165136.1	phosphotransferase family protein
2	wild-type	KVF90_07010	1448678	1449409	WP_011414832.1	1-(5-phosphoribosyl)-5-[(5- phosphoribosylamino)methylideneamino]imidazole-4- carboxamide isomerase
2	wild-type	KVF90_07085	1460319	1461533	WP_007165104.1	DUF547 domain-containing protein
2	wild-type	KVF90_07160	1474095	1474613		hypothetical protein
2	wild-type	KVF90_07305	1510136	1512052		hypothetical protein
2	wild-type	KVF90_07345	1521657	1522865	WP_010161760.1	molybdopterin-dependent oxidoreductase
2	wild-type	KVF90_07455	1550057	1550965	WP_017664205.1	esterase family protein
2	wild-type	KVF90_07460	1551064	1551672	WP_017664206.1	bifunctional 4-hydroxy-2-oxoglutarate aldolase/2-dehydro-3-deoxy-phosphogluconate aldolase
2	wild-type	KVF90_07465	1551676	1553490	WP_017664207.1	phosphogluconate dehydratase
2	wild-type	KVF90_07515	1567584	1574402		hypothetical protein
2	wild-type	KVF90_07520	1574404	1577487	WP_017664217.1	CHAT domain-containing protein
2	wild-type	KVF90_07605	1602178	1603488	WP_017664234.1	radical SAM protein
2	wild-type	KVF90_07775	1653912	1654784	WP_017664261.1	crotonase/enoyl-CoA hydratase family protein
2	wild-type	KVF90_07870	1672296	1673084	WP_017664280.1	segregation/condensation protein A
2	wild-type	KVF90_07905	1678637	1679494	WP_017664287.1	arginyltransferase
2	wild-type	KVF90_08210	1741872	1743530	WP_007712027.1	nitrite/sulfite reductase
2	wild-type	KVF90_08215	1743530	1743970		hypothetical protein
2	wild-type	KVF90_08220	1743970	1744269	WP_017666020.1	DUF2849 domain-containing protein
2	wild-type	KVF90_08225	1744266	1745024	WP_011413346.1	uroporphyrinogen-III C-methyltransferase
2	wild-type	KVF90_08260	1752496	1757982	WP_017669541.1	AMP-binding protein
2	wild-type	KVF90_08265	1758087	1761785	WP_017665067.1	SDR family NAD(P)-dependent oxidoreductase
2	wild-type	KVF90_08330	1773900	1774940	WP_017665083.1	alpha/beta hydrolase
2	wild-type	KVF90_08455	1794585	1795508	WP_007163409.1	RNase adapter RapZ
2	wild-type	KVF90_08500	1806085	1806483	WP_007163419.1	DUF3597 domain-containing protein
2	wild-type	KVF90_08505	1806597	1806809	WP_017665116.1	hypothetical protein
2	wild-type	KVF90_08635	1830929	1831945	WP_017666243.1	hypothetical protein
2	wild-type	KVF90_08640	1831945	1832925	WP_007163456.1	alpha/beta hydrolase
2	wild-type	KVF90_08670	1837978	1838352		hypothetical protein
2	wild-type	KVF90_08890	1885331	1886179		hypothetical protein
2	wild-type	KVF90_09020	1905659	1906738	WP_017666080.1	GTP 3%2C8-cyclase MoaA
2	wild-type	KVF90_09035	1907509	1907946	WP_007163556.1	hypothetical protein
2	wild-type	KVF90_09100	1918375	1919241	WP_017666096.1	alpha/beta hydrolase
2	wild-type	KVF90_09455	2001453	2001968	WP_017666133.1	acetyl-CoA carboxylase biotin carboxyl carrier protein
2	wild-type	KVF90_09490	2007198	2009465	WP_017666139.1	molybdopterin-dependent oxidoreductase
2	wild-type	KVF90_09910	2094396	2096384	WP_017666194.1	heme lyase CcmF/NrfE family subunit
2	wild-type	KVF90_09965	2106047	2106454	WP_008996860.1	EVE domain-containing protein
2	wild-type	KVF90_10010	2113795	2115585	WP_019833339.1	aspartate--tRNA ligase
2	wild-type	KVF90_10375	2199953	2200789	WP_017664096.1	signal peptidase I
2	wild-type	KVF90_10390	2203102	2203518		hypothetical protein
2	wild-type	KVF90_10590	2237908	2240268	WP_017665217.1	PAS-domain containing protein
2	wild-type	KVF90_10775	2290280	2291347	WP_007683572.1	alpha-ketoacid dehydrogenase subunit beta
2	wild-type	KVF90_10785	2292772	2292848		tRNA-Asp
2	wild-type	KVF90_10790	2292894	2293148	WP_008829027.1	DUF2842 domain-containing protein
2	wild-type	KVF90_10905	2311293	2312645	WP_017664069.1	DUF2083 domain-containing protein
2	wild-type	KVF90_11025	2342533	2343051	WP_017664044.1	AHH domain-containing protein
2	wild-type	KVF90_11525	2433665	2434930	WP_010123414.1	MFS transporter
2	wild-type	KVF90_11545	2437244	2437747	WP_017663946.1	tryptophan-rich sensory protein
2	wild-type	KVF90_11560	2440465	2441187		hypothetical protein
2	wild-type	KVF90_12240	2581521	2582063	WP_017665610.1	peroxiredoxin
2	wild-type	KVF90_12260	2589123	2589752	WP_006832231.1	class I SAM-dependent methyltransferase
2	wild-type	KVF90_12370	2612357	2613745	WP_017664658.1	NAD(P)H-hydrate epimerase
2	wild-type	KVF90_12495	2639365	2640750	WP_007164395.1	DNA photolyase family protein
2	wild-type	KVF90_13000	2734515	2735531	WP_010236679.1	alpha/beta hydrolase
2	wild-type	KVF90_13090	2752019	2752693	WP_010236639.1	orotidine-5-phosphate decarboxylase
2	wild-type	KVF90_13290	2797346	2797942	WP_006831953.1	class I SAM-dependent methyltransferase
2	wild-type	KVF90_13295	2797939	2798592	WP_007164549.1	MOSC domain-containing protein
2	wild-type	KVF90_13320	2801240	2801989	WP_017664144.1	molybdopterin-dependent oxidoreductase
2	wild-type	KVF90_13805	2891597	2892457	WP_007164668.1	glutathione-dependent disulfide-bond oxidoreductase
2	wild-type	KVF90_13835	2897273	2898505	WP_007164876.1	efflux RND transporter periplasmic adaptor subunit
2	wild-type	KVF90_14285	2990171	2990830		DUF2490 domain-containing protein
2	wild-type	KVF90_14305	2995373	2996008	WP_017665740.1	glutathione S-transferase
2	wild-type	KVF90_14310	2996018	2996986		hypothetical protein
2	wild-type	KVF90_14365	3008342	3008938	WP_007164767.1	heme-binding protein
2	wild-type	KVF90_14730	3080720	3082171	WP_017665849.1	NAD-dependent succinate-semialdehyde dehydrogenase
2	wild-type	KVF90_14745	3084120	3084254	WP_007163766.1	DUF2474 domain-containing protein
2	wild-type	KVF90_14750	3084325	3085320	WP_007163767.1	cytochrome d ubiquinol oxidase subunit II
2	wild-type	KVF90_15310	3211314	3211622	WP_017666475.1	hypothetical protein
2	wild-type	KVF90_15345	3213537	3214073	WP_017666480.1	sterol desaturase family protein
2	wild-type	KVF90_15490	3248801	3250336	WP_007165068.1	tryptophan 7-halogenase
2	wild-type	KVF90_15495	3250333	3251349		cupin-like domain-containing protein
2	wild-type	KVF90_15530	3258408	3259298	WP_017664677.1	queuosine precursor transporter
2	wild-type	KVF90_15610	3278462	3279202	WP_007707393.1	SDR family oxidoreductase
2	wild-type	KVF90_15635	3282131	3282931	WP_015457625.1	ferredoxin--NADP reductase
2	wild-type	KVF90_15660	3287984	3289678	WP_017664700.1	magnesium chelatase subunit D
2	wild-type	KVF90_15665	3289675	3290547	WP_010162287.1	alpha/beta fold hydrolase
2	wild-type	KVF90_15895	3345864	3347387	WP_011413601.1	tryptophan 7-halogenase
2	wild-type	KVF90_15935	3356208	3357245	WP_017664759.1	HlyD family efflux transporter periplasmic adaptor subunit
2	wild-type	KVF90_16045	3373017	3373967	WP_017664779.1	MCE family protein
2	wild-type	KVF90_16140	3393120	3394073	WP_017663840.1	RluA family pseudouridine synthase
2	wild-type	KVF90_16210	3407254	3408528		DUF4189 domain-containing protein
2	wild-type	KVF90_16225	3410568	3410888	WP_008833523.1	DUF3297 family protein
2	wild-type	KVF90_16290	3423184	3425097	WP_017663866.1	signal peptide peptidase SppA
2	wild-type	KVF90_16455	3454633	3455745	WP_017665414.1	alkene reductase
2	wild-type	KVF90_16595	3486976	3487344	WP_011413015.1	ACT domain-containing protein
2	wild-type	KVF90_16645	3493786	3494448	WP_017665435.1	COQ9 family protein
2	wild-type	KVF90_16660	3495779	3496249	WP_010414645.1	YcgN family cysteine cluster protein
2	wild-type	KVF90_16710	3503946	3506018		hypothetical protein
2	wild-type	KVF90_16715	3506015	3506767		hypothetical protein
2	wild-type	KVF90_16840	3539272	3540036		hypothetical protein
2	wild-type	KVF90_17150	3602348	3602929	WP_007165333.1	Smr/MutS family protein
3	wild-type	KVF90_00350	73758	74744	WP_017665988.1	biotin/lipoyl-binding protein
3	wild-type	KVF90_00995	212052	214154	WP_017667660.1	DUF262 domain-containing HNH endonuclease family protein
3	wild-type	KVF90_01010	215839	217062	WP_011415832.1	integrase arm-type DNA-binding domain-containing protein
3	wild-type	KVF90_01040	221413	225714	WP_017664920.1	DNA-directed RNA polymerase subunit beta
3	wild-type	KVF90_01390	314071	315336	WP_008993443.1	glucose-1-phosphate adenylyltransferase
3	wild-type	KVF90_01445	325917	328751	WP_017664878.1	monovalent cation/H+ antiporter subunit A
3	wild-type	KVF90_01455	329538	330395	WP_017664876.1	cytochrome c1
3	wild-type	KVF90_01460	330451	331827	WP_007165613.1	cytochrome b/b6
3	wild-type	KVF90_01485	337032	337919	WP_017664870.1	DMT family transporter
3	wild-type	KVF90_01695	377032	378198	WP_017664829.1	thiolase family protein
3	wild-type	KVF90_01715	380971	381873	WP_017664825.1	SDR family oxidoreductase
3	wild-type	KVF90_01930	416700	417476	WP_007165565.1	cold-shock protein
3	wild-type	KVF90_01965	423475	424044	WP_017664999.1	pyridoxamine 5-phosphate oxidase family protein
3	wild-type	KVF90_02315	496333	496566	WP_017665057.1	dihydrolipoamide acyltransferase
3	wild-type	KVF90_02375	508143	508679	WP_017665292.1	signal peptidase II
3	wild-type	KVF90_02400	512507	513706	WP_011415618.1	ADP-forming succinate--CoA ligase subunit beta
3	wild-type	KVF90_02495	532487	533038	WP_017665316.1	hypothetical protein
3	wild-type	KVF90_03110	650555	652189	WP_007012802.1	peptide MFS transporter
3	wild-type	KVF90_03320	689873	690679	WP_004210477.1	LytTR family DNA-binding domain-containing protein
3	wild-type	KVF90_03425	704688	705182	WP_017664432.1	GNAT family N-acetyltransferase
3	wild-type	KVF90_03435	705643	706875	WP_017664430.1	cysteine desulfurase
3	wild-type	KVF90_03450	708367	708891		hypothetical protein
3	wild-type	KVF90_03460	709457	709795		hypothetical protein
3	wild-type	KVF90_03635	743990	745216	WP_003044326.1	acetyl-CoA C-acetyltransferase
3	wild-type	KVF90_03880	798406	799191	WP_017664343.1	M50 family metallopeptidase
3	wild-type	KVF90_03980	818225	819022	WP_011906738.1	sugar phosphate isomerase/epimerase
3	wild-type	KVF90_04045	832739	832990	WP_017664800.1	YdcH family protein
3	wild-type	KVF90_04090	838086	839276	WP_013934325.1	TerD domain-containing protein
3	wild-type	KVF90_05555	1137465	1138052	WP_006832657.1	methionine biosynthesis protein MetW
3	wild-type	KVF90_05715	1174922	1175221	WP_017666418.1	polyhydroxyalkanoic acid system family protein
3	wild-type	KVF90_05875	1206776	1208401	WP_010234541.1	magnesium-protoporphyrin IX monomethyl ester anaerobic oxidative cyclase
3	wild-type	KVF90_06095	1254393	1255724		DUF4350 domain-containing protein
3	wild-type	KVF90_06500	1339912	1340457	WP_017666264.1	VOC family protein
3	wild-type	KVF90_06770	1405511	1407073	WP_017664987.1	phytoene desaturase
3	wild-type	KVF90_07050	1453538	1454935	WP_011444055.1	Tol-Pal system beta propeller repeat protein TolB
3	wild-type	KVF90_07095	1463075	1463593	WP_007687643.1	translation initiation factor IF-3
3	wild-type	KVF90_07320	1513783	1514715		FecR domain-containing protein
3	wild-type	KVF90_07550	1585630	1589739	WP_017664223.1	hypothetical protein
3	wild-type	KVF90_07570	1593321	1595849	WP_011443963.1	cyclic nucleotide-binding domain-containing protein
3	wild-type	KVF90_07595	1599086	1600474	WP_002720481.1	PucC family protein
3	wild-type	KVF90_08080	1711889	1712455	WP_017664314.1	hypothetical protein
3	wild-type	KVF90_08085	1712461	1714191	WP_011444786.1	penicillin-binding protein 2
3	wild-type	KVF90_08100	1717171	1718241	WP_011413324.1	phospho-N-acetylmuramoyl-pentapeptide- transferase
3	wild-type	KVF90_08200	1740652	1741428	WP_017666024.1	phosphoadenylyl-sulfate reductase
3	wild-type	KVF90_08205	1741418	1741879	WP_007163352.1	DUF934 domain-containing protein
3	wild-type	KVF90_08800	1868552	1869367	WP_017666036.1	universal stress protein
3	wild-type	KVF90_08945	1893085	1893333		hypothetical protein
3	wild-type	KVF90_09175	1934606	1935145	WP_017666109.1	histidine phosphatase family protein
3	wild-type	KVF90_09625	2037440	2038951	WP_007163659.1	HAMP domain-containing histidine kinase
3	wild-type	KVF90_09680	2048376	2048717	WP_017666163.1	YbaB/EbfC family nucleoid-associated protein
3	wild-type	KVF90_09850	2084553	2085650	WP_017666184.1	RIP metalloprotease RseP
3	wild-type	KVF90_09915	2096391	2096918	WP_017666195.1	DsbE family thiol:disulfide interchange protein
3	wild-type	KVF90_09925	2097340	2097987	WP_017666197.1	tetratricopeptide repeat protein
3	wild-type	KVF90_09930	2098128	2100065	WP_017666198.1	potassium transporter Kup
3	wild-type	KVF90_10220	2161007	2161990	WP_017666322.1	DUF3137 domain-containing protein
3	wild-type	KVF90_10240	2168723	2170093		hypothetical protein
3	wild-type	KVF90_10245	2170126	2171835		multicopper oxidase family protein
3	wild-type	KVF90_10300	2185385	2186077	WP_017666337.1	nitroreductase
3	wild-type	KVF90_10835	2299734	2300186	WP_017664081.1	PaaI family thioesterase
3	wild-type	KVF90_10845	2301203	2301547	WP_007682859.1	hypothetical protein
3	wild-type	KVF90_10990	2334923	2336209	WP_010337565.1	phosphate ABC transporter permease PstA
3	wild-type	KVF90_11060	2349765	2350424	WP_011541281.1	YceI family protein
3	wild-type	KVF90_11160	2366820	2367551	WP_017664020.1	peptidylprolyl isomerase
3	wild-type	KVF90_11230	2378367	2378588	WP_017664006.1	hypothetical protein
3	wild-type	KVF90_11500	2427895	2429700	WP_007164173.1	acyl-CoA dehydrogenase C-terminal domain-containing protein
3	wild-type	KVF90_11515	2432044	2432751	WP_010238000.1	dienelactone hydrolase family protein
3	wild-type	KVF90_11870	2505881	2506441		hypothetical protein
3	wild-type	KVF90_12145	2563781	2564827	WP_011414254.1	NADH-quinone oxidoreductase subunit NuoH
3	wild-type	KVF90_12150	2564824	2566842	WP_008833056.1	NADH-quinone oxidoreductase subunit NuoG
3	wild-type	KVF90_12155	2566835	2567374		hypothetical protein
3	wild-type	KVF90_12160	2567371	2568663	WP_007164315.1	NADH-quinone oxidoreductase subunit NuoF
3	wild-type	KVF90_12235	2580302	2581429	WP_010413334.1	peptide chain release factor 2
3	wild-type	KVF90_12245	2582122	2584644	WP_017665609.1	transglycosylase domain-containing protein
3	wild-type	KVF90_12425	2624255	2624749		YbjN domain-containing protein
3	wild-type	KVF90_12925	2722310	2723335	WP_011445068.1	aspartate-semialdehyde dehydrogenase
3	wild-type	KVF90_12950	2727946	2728776		TIGR04222 domain-containing membrane protein
3	wild-type	KVF90_13130	2757937	2759277	WP_017665343.1	bifunctional folylpolyglutamate synthase/dihydrofolate synthase
3	wild-type	KVF90_13145	2762287	2763414	WP_017978432.1	pseudouridine synthase
3	wild-type	KVF90_13235	2784968	2786464	WP_017664162.1	DUF4139 domain-containing protein
3	wild-type	KVF90_13440	2831501	2832403		hypothetical protein
3	wild-type	KVF90_13650	2864488	2865105	WP_007164640.1	2-hydroxychromene-2-carboxylate isomerase
3	wild-type	KVF90_13700	2872823	2873110	WP_011413595.1	GIY-YIG nuclease family protein
3	wild-type	KVF90_13810	2892539	2892613		tRNA-Gln
3	wild-type	KVF90_13840	2898502	2899224	WP_007164877.1	ABC transporter ATP-binding protein
3	wild-type	KVF90_13845	2899224	2900420	WP_004212085.1	ABC transporter permease
3	wild-type	KVF90_14125	2961825	2962526	WP_017665706.1	DsbA family oxidoreductase
3	wild-type	KVF90_14135	2963419	2964738	WP_011414636.1	beta-lactamase family protein
3	wild-type	KVF90_14350	3005315	3005572	WP_011446045.1	ATP synthase F1 subunit epsilon
3	wild-type	KVF90_14485	3030206	3032329	WP_011414704.1	malate synthase G
3	wild-type	KVF90_14630	3058818	3059675	WP_008829098.1	transglutaminase family protein
3	wild-type	KVF90_14725	3079600	3080610	WP_017665850.1	fumarylacetoacetate hydrolase family protein
3	wild-type	KVF90_14760	3086924	3087616		hypothetical protein
3	wild-type	KVF90_14765	3087613	3088614	WP_013053715.1	sterol desaturase family protein
3	wild-type	KVF90_15540	3260821	3263025	WP_010414379.1	RNA degradosome polyphosphate kinase
3	wild-type	KVF90_15550	3264207	3265331	WP_011413616.1	type VI secretion protein
3	wild-type	KVF90_15560	3266152	3267354	WP_017664683.1	type IV secretion system protein
3	wild-type	KVF90_15680	3293189	3294202	WP_007677756.1	hypothetical protein
3	wild-type	KVF90_15810	3322926	3323732	WP_017664732.1	PRC-barrel domain-containing protein
3	wild-type	KVF90_15850	3330282	3332354	WP_017664741.1	glycoside hydrolase family 97 protein
3	wild-type	KVF90_15870	3337499	3339151	WP_017664745.1	DUF3459 domain-containing protein
3	wild-type	KVF90_15930	3354466	3356211	WP_007165022.1	ABC transporter ATP-binding protein/permease
3	wild-type	KVF90_16305	3426070	3428694	WP_007166207.1	carboxypeptidase
3	wild-type	KVF90_16735	3510442	3513204	WP_010188118.1	PHP domain-containing protein
3	wild-type	KVF90_16790	3523945	3526863	WP_014075685.1	class I SAM-dependent DNA methyltransferase
3	wild-type	KVF90_16795	3526860	3532643		DUF4011 domain-containing protein
3	wild-type	KVF90_17015	3576984	3578450		sugar transferase
4	wild-type	KVF90_00175	35436	36038	WP_017666015.1	HAD-IA family hydrolase
4	wild-type	KVF90_00480	104399	105088		hypothetical protein
4	wild-type	KVF90_00685	140027	140701	WP_017665398.1	helix-turn-helix domain-containing protein
4	wild-type	KVF90_00760	157206	158432	WP_014075422.1	RtcB family protein
4	wild-type	KVF90_00810	168318	169478	WP_008996768.1	VWA domain-containing protein
4	wild-type	KVF90_01015	217281	217367		tRNA-Leu
4	wild-type	KVF90_01320	293735	294814		helix-turn-helix domain-containing protein
4	wild-type	KVF90_03530	722557	723330	WP_007165899.1	hypothetical protein
4	wild-type	KVF90_03630	743145	743993	WP_007165936.1	MaoC family dehydratase N-terminal domain-containing protein
4	wild-type	KVF90_04420	914796	915902		saccharopine dehydrogenase NADP-binding domain-containing protein
4	wild-type	KVF90_04595	949413	950282	WP_010239387.1	phytanoyl-CoA dioxygenase family protein
4	wild-type	KVF90_04955	1026588	1026956	WP_007677089.1	DUF1428 domain-containing protein
4	wild-type	KVF90_05710	1174117	1174758		biliverdin-producing heme oxygenase
4	wild-type	KVF90_06760	1403929	1404924	WP_017664990.1	phytoene/squalene synthase family protein
4	wild-type	KVF90_07585	1598535	1598690	WP_017668829.1	light-harvesting protein
4	wild-type	KVF90_07590	1598704	1598886		light-harvesting protein
4	wild-type	KVF90_07805	1659411	1660970	WP_017664267.1	type II and III secretion system protein family protein
4	wild-type	KVF90_08145	1727855	1729579	WP_017664327.1	cell division protein FtsZ
4	wild-type	KVF90_08255	1749980	1752172	WP_006832314.1	EAL domain-containing protein
4	wild-type	KVF90_08365	1780726	1782102	WP_007685952.1	argininosuccinate lyase
4	wild-type	KVF90_08615	1827475	1827756	WP_006833497.1	NAD(P) transhydrogenase subunit alpha
4	wild-type	KVF90_09005	1903854	1904753	WP_013831888.1	class I SAM-dependent methyltransferase
4	wild-type	KVF90_09120	1922834	1924258	WP_007163576.1	DUF1295 domain-containing protein
4	wild-type	KVF90_09780	2072937	2073851	WP_007404465.1	LysR family transcriptional regulator
4	wild-type	KVF90_10080	2130829	2131413		hypothetical protein
4	wild-type	KVF90_10455	2216298	2216840		DUF1311 domain-containing protein
4	wild-type	KVF90_11325	2395103	2395720	WP_017663988.1	hypothetical protein
4	wild-type	KVF90_11575	2442916	2444316	WP_007164185.1	chemotaxis protein
4	wild-type	KVF90_11635	2455505	2456656	WP_007164196.1	radical SAM family heme chaperone HemW
4	wild-type	KVF90_11815	2493440	2494222	WP_017665267.1	MBL fold metallo-hydrolase
4	wild-type	KVF90_11965	2525575	2526042	WP_017664116.1	DUF1178 family protein
4	wild-type	KVF90_12305	2598324	2599259	WP_017665596.1	DUF3473 domain-containing protein
4	wild-type	KVF90_12525	2644527	2645705	WP_017665577.1	RsmB/NOP family class I SAM-dependent RNA methyltransferase
4	wild-type	KVF90_13395	2820488	2821450	WP_014074398.1	malate dehydrogenase
4	wild-type	KVF90_14145	2965076	2966119	WP_007164710.1	A/G-specific adenine glycosylase
4	wild-type	KVF90_14165	2968341	2971763	WP_017665714.1	AAA family ATPase
4	wild-type	KVF90_14510	3036314	3036658		transfer-messenger RNA
4	wild-type	KVF90_15200	3193077	3193796	WP_017182336.1	GcrA family cell cycle regulator
4	wild-type	KVF90_15435	3230281	3231939	WP_013836349.1	glycoside hydrolase family 43 protein
4	wild-type	KVF90_15705	3298962	3299951	WP_007164986.1	chlorophyllide a reductase iron protein subunit X
4	wild-type	KVF90_15750	3306366	3307562	WP_007164996.1	geranylgeranyl diphosphate reductase
4	wild-type	KVF90_16545	3473977	3475341		DUF4189 domain-containing protein
4	wild-type	KVF90_16745	3516656	3516961	WP_007711105.1	conjugal transfer protein TraD
5	wild-type	KVF90_00205	40076	40501	WP_011443808.1	cytidine deaminase
5	wild-type	KVF90_00325	68224	68934	WP_008995745.1	2OG-Fe(II) oxygenase
5	wild-type	KVF90_00715	145553	145954	WP_017671757.1	VOC family protein
5	wild-type	KVF90_00745	151891	152862	WP_017665385.1	complex I NDUFA9 subunit family protein
5	wild-type	KVF90_00750	153177	154775	WP_008993082.1	RNA repair transcriptional activator RtcR
5	wild-type	KVF90_00855	175417	175770		helix-turn-helix transcriptional regulator
5	wild-type	KVF90_00870	177833	178138	WP_017669704.1	HigA family addiction module antidote protein
5	wild-type	KVF90_00880	178574	179317		hypothetical protein
5	wild-type	KVF90_00940	199631	200275		TetR/AcrR family transcriptional regulator
5	wild-type	KVF90_01150	248807	249889		hypothetical protein
5	wild-type	KVF90_01240	268276	269142	WP_008829604.1	pantoate--beta-alanine ligase
5	wild-type	KVF90_01480	336255	337049	WP_017664871.1	SDR family NAD(P)-dependent oxidoreductase
5	wild-type	KVF90_01525	344222	345001	WP_017664862.1	SDR family oxidoreductase
5	wild-type	KVF90_01555	352291	353292	WP_017664857.1	NADP-dependent oxidoreductase
5	wild-type	KVF90_01580	356563	356931		hypothetical protein
5	wild-type	KVF90_01680	374240	375481	WP_017664832.1	cytochrome P450
5	wild-type	KVF90_01815	396879	398036	WP_008996091.1	phage portal protein
5	wild-type	KVF90_01910	412950	413336	WP_017666356.1	DUF3617 domain-containing protein
5	wild-type	KVF90_01955	421511	422944	WP_010542739.1	ammonium transporter
5	wild-type	KVF90_02245	480582	481877	WP_010405180.1	MFS transporter
5	wild-type	KVF90_02415	515715	516611		hypothetical protein
5	wild-type	KVF90_02660	565269	565802	WP_008830931.1	CarD family transcriptional regulator
5	wild-type	KVF90_02700	572855	573727		hypothetical protein
5	wild-type	KVF90_02815	591293	591634	WP_017663786.1	DUF1491 family protein
5	wild-type	KVF90_02845	594651	595061	WP_006832824.1	(2Fe-2S) ferredoxin domain-containing protein
5	wild-type	KVF90_02900	605650	605847	WP_007165754.1	hypothetical protein
5	wild-type	KVF90_03015	629610	629774		hypothetical protein
5	wild-type	KVF90_03035	632144	632878	WP_010233272.1	alpha/beta hydrolase
5	wild-type	KVF90_03115	652359	652520		hypothetical protein
5	wild-type	KVF90_03795	782717	784432	WP_017664356.1	acyl--CoA ligase
5	wild-type	KVF90_03955	813632	815248	WP_011415247.1	L-aspartate oxidase
5	wild-type	KVF90_04015	826191	828254	WP_017663823.1	ribonucleoside-diphosphate reductase subunit alpha
5	wild-type	KVF90_04350	900296	900982	WP_003091311.1	response regulator transcription factor
5	wild-type	KVF90_04400	910944	912653	WP_019834398.1	FAD-binding oxidoreductase
5	wild-type	KVF90_04445	921192	921833		TetR/AcrR family transcriptional regulator
5	wild-type	KVF90_04645	961345	961587	WP_017670748.1	DUF2274 domain-containing protein
5	wild-type	KVF90_04790	992259	994526		YadA-like family protein
5	wild-type	KVF90_04815	1002754	1003632		hypothetical protein
5	wild-type	KVF90_04840	1006341	1007249		hypothetical protein
5	wild-type	KVF90_04845	1007593	1008162	WP_017671291.1	sigma-70 family RNA polymerase sigma factor
5	wild-type	KVF90_04850	1008155	1008862		anti-sigma factor
5	wild-type	KVF90_04860	1010244	1010699	WP_010240533.1	CopG family transcriptional regulator
5	wild-type	KVF90_04965	1027773	1028360		(d)CMP kinase
5	wild-type	KVF90_05025	1037111	1037536	WP_011540430.1	nuclear transport factor 2 family protein
5	wild-type	KVF90_05095	1048035	1048244	WP_001554376.1	ParD-like family protein
5	wild-type	KVF90_05440	1110056	1111561	WP_017665871.1	lipopolysaccharide biosynthesis protein
5	wild-type	KVF90_05470	1117179	1119374		EAL domain-containing protein
5	wild-type	KVF90_05495	1126093	1127949	WP_017666406.1	DUF1800 domain-containing protein
5	wild-type	KVF90_05665	1158361	1159056	WP_019516428.1	queuosine precursor transporter
5	wild-type	KVF90_05810	1190090	1190401		hypothetical protein
5	wild-type	KVF90_06210	1275162	1276256	WP_010415359.1	fatty acid desaturase
5	wild-type	KVF90_06250	1283333	1284532	WP_017664630.1	LL-diaminopimelate aminotransferase
5	wild-type	KVF90_06335	1297396	1298958		hypothetical protein
5	wild-type	KVF90_06385	1310912	1311898	WP_007012923.1	metalloregulator ArsR/SmtB family transcription factor
5	wild-type	KVF90_06390	1311895	1312824	WP_017666284.1	methylenetetrahydrofolate reductase [NAD(P)H]
5	wild-type	KVF90_06395	1312821	1313864	WP_013834378.1	homocysteine S-methyltransferase family protein
5	wild-type	KVF90_06400	1313952	1316582	WP_013848682.1	methionine synthase
5	wild-type	KVF90_06405	1316614	1317810		beta-lactamase family protein
5	wild-type	KVF90_06440	1324901	1326208	WP_017666274.1	oligosaccharide flippase family protein
5	wild-type	KVF90_06465	1330793	1332145	WP_006833634.1	aminopeptidase P family protein
5	wild-type	KVF90_06470	1332208	1332990	WP_017666269.1	citryl-CoA lyase
5	wild-type	KVF90_06665	1379023	1381149		hypothetical protein
5	wild-type	KVF90_06865	1424458	1424670	WP_017664974.1	cold-shock protein
5	wild-type	KVF90_07105	1464424	1465134	WP_017664927.1	ligase-associated DNA damage response endonuclease PdeM
5	wild-type	KVF90_07155	1472630	1474090		beta-lactamase family protein
5	wild-type	KVF90_08030	1705242	1705850		GNAT family N-acetyltransferase
5	wild-type	KVF90_08390	1784625	1785230	WP_011414570.1	GNAT family N-acetyltransferase
5	wild-type	KVF90_08430	1790651	1791226	WP_008993820.1	peptide deformylase
5	wild-type	KVF90_08680	1838945	1839076	WP_017666251.1	Entericidin EcnA/B family protein
5	wild-type	KVF90_08690	1839384	1840295	WP_017666253.1	DMT family transporter
5	wild-type	KVF90_09275	1954518	1955999		methyl-accepting chemotaxis protein
5	wild-type	KVF90_09280	1956091	1957869		CHASE3 domain-containing protein
5	wild-type	KVF90_09405	1993008	1993511		hypothetical protein
5	wild-type	KVF90_09590	2031902	2032480	WP_007011181.1	helix-turn-helix domain-containing protein
5	wild-type	KVF90_09995	2111107	2111448		hypothetical protein
5	wild-type	KVF90_10090	2132819	2133832		alpha/beta hydrolase
5	wild-type	KVF90_10120	2137693	2138610	WP_018075702.1	CDP-alcohol phosphatidyltransferase family protein
5	wild-type	KVF90_10440	2213179	2215428	WP_017665190.1	methylmalonyl-CoA mutase
5	wild-type	KVF90_10640	2251911	2254679	WP_017665227.1	preprotein translocase subunit SecA
5	wild-type	KVF90_10715	2274042	2276297		EAL domain-containing protein
5	wild-type	KVF90_10770	2288988	2290283	WP_010237721.1	3-methyl-2-oxobutanoate dehydrogenase (2-methylpropanoyl-transferring) subunit alpha
5	wild-type	KVF90_11020	2341861	2342532		hypothetical protein
5	wild-type	KVF90_11105	2358328	2359125	WP_017664029.1	ubiquinone biosynthesis protein COQ4
5	wild-type	KVF90_11245	2380477	2381127		DUF2059 domain-containing protein
5	wild-type	KVF90_11335	2397187	2397696	WP_017663986.1	MarR family winged helix-turn-helix transcriptional regulator
5	wild-type	KVF90_11345	2398176	2398598	WP_010413660.1	6%2C7-dimethyl-8-ribityllumazine synthase
5	wild-type	KVF90_11350	2398605	2399852	WP_011414081.1	3%2C4-dihydroxy-2-butanone-4-phosphate synthase
5	wild-type	KVF90_11835	2496545	2497129	WP_011414180.1	RNA chaperone Hfq
5	wild-type	KVF90_11990	2529973	2530368	WP_011445666.1	preprotein translocase subunit SecG
5	wild-type	KVF90_12045	2541102	2543321	WP_006832182.1	ComEC family competence protein
5	wild-type	KVF90_12090	2553211	2553486	WP_017665642.1	DUF1467 family protein
5	wild-type	KVF90_12285	2593141	2595039	WP_017665600.1	amidotransferase 1%2C exosortase A system-associated
5	wild-type	KVF90_12520	2643967	2644512	WP_007164400.1	hypothetical protein
5	wild-type	KVF90_12560	2652739	2653140	WP_017665570.1	BlaI/MecI/CopY family transcriptional regulator
5	wild-type	KVF90_12610	2661317	2661703	WP_007014763.1	succinate dehydrogenase%2C hydrophobic membrane anchor protein
5	wild-type	KVF90_12865	2710874	2712310	WP_010240053.1	AMP nucleosidase
5	wild-type	KVF90_12985	2732691	2734010	WP_007164484.1	3-phosphoshikimate 1-carboxyvinyltransferase
5	wild-type	KVF90_13730	2876919	2877560		hypothetical protein
5	wild-type	KVF90_13760	2881535	2882437		DUF4189 domain-containing protein
5	wild-type	KVF90_13775	2884747	2885649	WP_011414599.1	LysR family transcriptional regulator
5	wild-type	KVF90_14315	2997006	2998052	WP_017665742.1	bifunctional DNA-binding transcriptional regulator/O6-methylguanine-DNA methyltransferase Ada
5	wild-type	KVF90_14675	3070195	3071430	WP_017665860.1	UbiH/UbiF/VisC/COQ6 family ubiquinone biosynthesis hydroxylase
5	wild-type	KVF90_14910	3126490	3127515		cupin-like domain-containing protein
5	wild-type	KVF90_14950	3139325	3140899		carboxylesterase family protein
5	wild-type	KVF90_15165	3188502	3188723	WP_006023184.1	hypothetical protein
5	wild-type	KVF90_15260	3204668	3206314	WP_007013676.1	transcription termination factor NusA
5	wild-type	KVF90_15575	3270094	3270408	WP_017664686.1	TrbC/VirB2 family protein
5	wild-type	KVF90_15595	3273656	3276394	WP_007164967.1	TonB-dependent receptor
5	wild-type	KVF90_15670	3290558	3290719		hypothetical protein
5	wild-type	KVF90_15700	3298015	3298962	WP_017664710.1	chlorophyll synthesis pathway protein BchC
5	wild-type	KVF90_15755	3307559	3308932	WP_017664721.1	BCD family MFS transporter
5	wild-type	KVF90_15760	3308932	3309852	WP_010236064.1	chlorophyll synthase ChlG
5	wild-type	KVF90_15770	3311593	3312462	WP_017664724.1	cobalamin-dependent protein
5	wild-type	KVF90_15775	3312729	3313277	WP_017664725.1	2-vinyl bacteriochlorophyllide hydratase
5	wild-type	KVF90_15865	3335658	3337499	WP_017664744.1	alpha-amylase
5	wild-type	KVF90_15945	3358931	3359674		class I SAM-dependent methyltransferase
5	wild-type	KVF90_16195	3403369	3404634	WP_011446693.1	ATP-dependent Clp protease ATP-binding subunit ClpX
5	wild-type	KVF90_16355	3437144	3437545	WP_017663881.1	DUF1761 domain-containing protein
5	wild-type	KVF90_16650	3494450	3495109	WP_017665436.1	ankyrin repeat domain-containing protein
5	wild-type	KVF90_16740	3513544	3516483	WP_006023182.1	Ti-type conjugative transfer relaxase TraA
5	wild-type	KVF90_16755	3517252	3518193	WP_018075964.1	HEPN domain-containing protein
5	wild-type	KVF90_16765	3520579	3521157		RES family NAD+ phosphorylase
5	wild-type	KVF90_16810	3534268	3535473	WP_006834026.1	integrase arm-type DNA-binding domain-containing protein
5	wild-type	KVF90_16855	3542401	3543030		response regulator transcription factor
5	wild-type	KVF90_17165	3605117	3605662	WP_017665464.1	protein-export chaperone SecB
6	wild-type	KVF90_00305	64770	65114	WP_004208279.1	DNA-directed RNA polymerase subunit omega
6	wild-type	KVF90_00435	93681	94652	WP_011446863.1	glycosyltransferase family 2 protein
6	wild-type	KVF90_00590	123445	124590	WP_010408573.1	acyl-CoA dehydrogenase family protein
6	wild-type	KVF90_00655	135120	135863	WP_013041417.1	YebC/PmpR family DNA-binding transcriptional regulator
6	wild-type	KVF90_01165	251920	252564		hypothetical protein
6	wild-type	KVF90_01745	386463	386921	WP_013834409.1	RNA polymerase-binding protein DksA
6	wild-type	KVF90_02000	431874	432233	WP_010338656.1	50S ribosomal protein L20
6	wild-type	KVF90_02005	432281	432484	WP_015459071.1	50S ribosomal protein L35
6	wild-type	KVF90_02030	435391	436326	WP_011444630.1	ribose-phosphate pyrophosphokinase
6	wild-type	KVF90_02125	456582	458192	WP_017665035.1	apolipoprotein N-acyltransferase
6	wild-type	KVF90_02130	458199	458999	WP_011415769.1	DUF4167 domain-containing protein
6	wild-type	KVF90_02145	461170	462516	WP_011415766.1	histidine--tRNA ligase
6	wild-type	KVF90_02540	540250	541353	WP_017663729.1	M23 family metallopeptidase
6	wild-type	KVF90_02545	541367	541735	WP_006832880.1	polymer-forming cytoskeletal protein
6	wild-type	KVF90_02715	575630	576256	WP_017663767.1	16S rRNA (guanine(527)-N(7))-methyltransferase RsmG
6	wild-type	KVF90_02760	582601	583866	WP_017671634.1	transcription termination factor Rho
6	wild-type	KVF90_02805	590312	590773	WP_017663784.1	PTS sugar transporter subunit IIA
6	wild-type	KVF90_02905	605992	606507	WP_009821314.1	30S ribosomal protein S9
6	wild-type	KVF90_02910	606507	606986	WP_014078166.1	50S ribosomal protein L13
6	wild-type	KVF90_03085	646493	647134	WP_017664492.1	PilZ domain-containing protein
6	wild-type	KVF90_03680	752472	752639	WP_011454349.1	50S ribosomal protein L33
6	wild-type	KVF90_04055	833353	834285	WP_012049112.1	acetylglutamate kinase
6	wild-type	KVF90_05560	1138055	1138447	WP_017666448.1	VOC family protein
6	wild-type	KVF90_06125	1260348	1260421		tRNA-Gln
6	wild-type	KVF90_06130	1260507	1261382	WP_017670139.1	LOG family protein
6	wild-type	KVF90_06360	1302980	1304884	WP_017666290.1	beta-galactosidase
6	wild-type	KVF90_06900	1430204	1430794	WP_007165149.1	YbhB/YbcL family Raf kinase inhibitor-like protein
6	wild-type	KVF90_07220	1490126	1491349	WP_010215969.1	threonine synthase
6	wild-type	KVF90_07810	1661058	1662176	WP_017664268.1	Flp pilus assembly protein CpaB
6	wild-type	KVF90_07850	1667845	1668495	WP_017664276.1	hypothetical protein
6	wild-type	KVF90_08125	1723570	1724466	WP_011444794.1	UDP-N-acetylmuramate dehydrogenase
6	wild-type	KVF90_08570	1818315	1819478	WP_017666229.1	PQQ-dependent sugar dehydrogenase
6	wild-type	KVF90_08585	1821513	1822625	WP_017666232.1	dihydropteroate synthase
6	wild-type	KVF90_08735	1853260	1854063	WP_011413460.1	phosphoribosylaminoimidazolesuccinocarboxamide synthase
6	wild-type	KVF90_08885	1884274	1885263	WP_017666055.1	cobaltochelatase subunit CobS
6	wild-type	KVF90_08980	1899942	1900541	WP_017666072.1	cytochrome c oxidase assembly protein
6	wild-type	KVF90_09530	2017805	2019268		S8 family serine peptidase
6	wild-type	KVF90_09540	2021391	2022443		hypothetical protein
6	wild-type	KVF90_09555	2025045	2025986		hypothetical protein
6	wild-type	KVF90_09560	2025991	2027340		hypothetical protein
6	wild-type	KVF90_09720	2056826	2056911		tRNA-Tyr
6	wild-type	KVF90_09785	2073900	2075018	WP_006834388.1	beta-ketoacyl-ACP synthase III
6	wild-type	KVF90_10210	2159283	2160476	WP_010412914.1	carboxynorspermidine decarboxylase
6	wild-type	KVF90_10815	2294964	2296940	WP_011413969.1	transketolase
6	wild-type	KVF90_10875	2304836	2305654	WP_017664073.1	inositol monophosphatase
6	wild-type	KVF90_10935	2320133	2321005	WP_017664063.1	3-methyl-2-oxobutanoate hydroxymethyltransferase
6	wild-type	KVF90_11210	2375981	2376595	WP_011414051.1	30S ribosomal protein S4
6	wild-type	KVF90_11425	2414025	2414630	WP_008831870.1	50S ribosomal protein L25/general stress protein Ctc
6	wild-type	KVF90_11465	2419241	2420110	WP_017663963.1	glycine--tRNA ligase subunit alpha
6	wild-type	KVF90_11535	2435425	2436654	WP_017663948.1	tyrosine--tRNA ligase
6	wild-type	KVF90_11600	2448453	2450453	WP_017663933.1	DNA topoisomerase IV subunit B
6	wild-type	KVF90_11840	2497290	2498672	WP_010919611.1	sigma-54 dependent transcriptional regulator
6	wild-type	KVF90_11865	2504709	2505884	WP_006832140.1	bifunctional 2-C-methyl-D-erythritol 4-phosphate cytidylyltransferase/2-C-methyl-D-erythritol 2%2C4-cyclodiphosphate synthase
6	wild-type	KVF90_11985	2528197	2529834	WP_011414220.1	CTP synthase
6	wild-type	KVF90_12135	2562838	2563323	WP_007015106.1	NADH-quinone oxidoreductase subunit NuoI
6	wild-type	KVF90_12140	2563320	2563784		hypothetical protein
6	wild-type	KVF90_12350	2609360	2609656	WP_017664654.1	acyl carrier protein
6	wild-type	KVF90_12400	2618088	2619737	WP_007164370.1	electron transfer flavoprotein-ubiquinone oxidoreductase
6	wild-type	KVF90_12555	2651060	2652742	WP_010413960.1	M56 family metallopeptidase
6	wild-type	KVF90_12675	2673174	2673620		hypothetical protein
6	wild-type	KVF90_12750	2685331	2687148	WP_011446229.1	translation elongation factor 4
6	wild-type	KVF90_13465	2836575	2836964	WP_007603045.1	30S ribosomal protein S11
6	wild-type	KVF90_13470	2837027	2837395	WP_011540878.1	30S ribosomal protein S13
6	wild-type	KVF90_13610	2855392	2855763	WP_020185797.1	30S ribosomal protein S12
6	wild-type	KVF90_13660	2865743	2866960	WP_008997156.1	aminotransferase class I/II-fold pyridoxal phosphate-dependent enzyme
6	wild-type	KVF90_14060	2949977	2950906	WP_010234437.1	hemolysin family protein
6	wild-type	KVF90_14080	2953152	2954495	WP_011414621.1	tRNA (N6-isopentenyl adenosine(37)-C2)-methylthiotransferase MiaB
6	wild-type	KVF90_14690	3073092	3074048	WP_010410417.1	hydroxymethylbilane synthase
6	wild-type	KVF90_15225	3198348	3199262	WP_017666454.1	tRNA pseudouridine(55) synthase TruB
6	wild-type	KVF90_15245	3200912	3201358	WP_017666460.1	PaaI family thioesterase
6	wild-type	KVF90_15805	3321413	3322852	WP_017664731.1	BCD family MFS transporter
6	wild-type	KVF90_16005	3368061	3368267	WP_011446475.1	30S ribosomal protein S21
6	wild-type	KVF90_16115	3389886	3390698	WP_007163212.1	hypothetical protein
6	wild-type	KVF90_16215	3408720	3410285	WP_011413190.1	trigger factor
6	wild-type	KVF90_16485	3459956	3460300	WP_013832239.1	arsenate reductase family protein
6	wild-type	KVF90_17175	3607277	3608293	WP_013834265.1	tryptophan--tRNA ligase
6	wild-type	KVF90_17230	3617780	3618040	WP_011446975.1	30S ribosomal protein S20
7	wild-type	KVF90_00105	17014	18060		DUF11 domain-containing protein
7	wild-type	KVF90_00160	32247	34043	WP_007165376.1	DNA helicase RecQ
7	wild-type	KVF90_00400	85457	86602	WP_010545384.1	UDP-N-acetylglucosamine 2-epimerase (non-hydrolyzing)
7	wild-type	KVF90_00580	121995	123053	WP_010408570.1	enoyl-CoA hydratase/isomerase family protein
7	wild-type	KVF90_00595	124717	125097	WP_017665935.1	hypothetical protein
7	wild-type	KVF90_00610	125914	128259		EAL domain-containing protein
7	wild-type	KVF90_00620	129793	131406		BamA/TamA family outer membrane protein
7	wild-type	KVF90_00770	159517	160137	WP_014075775.1	peptide chain release factor H
7	wild-type	KVF90_00865	176307	177689		hypothetical protein
7	wild-type	KVF90_01155	250155	251171	WP_017664902.1	class II fructose-bisphosphatase
7	wild-type	KVF90_01350	301307	303628	WP_017669963.1	methyl-accepting chemotaxis protein
7	wild-type	KVF90_01655	368694	369698	WP_017664837.1	NADP-dependent oxidoreductase
7	wild-type	KVF90_01755	387514	388635	WP_008071746.1	GNAT family N-acetyltransferase
7	wild-type	KVF90_01805	394931	396271	WP_007165542.1	terminase family protein
7	wild-type	KVF90_01830	398825	399985	WP_008829050.1	phage major capsid protein
7	wild-type	KVF90_01935	417736	418167	WP_017664993.1	TIGR01244 family phosphatase
7	wild-type	KVF90_01960	422958	423296	WP_003414756.1	P-II family nitrogen regulator
7	wild-type	KVF90_02055	441009	442040	WP_017665046.1	class A beta-lactamase-related serine hydrolase
7	wild-type	KVF90_02605	553987	554292	WP_017663741.1	hypothetical protein
7	wild-type	KVF90_02770	584525	585541	WP_017663777.1	uroporphyrinogen decarboxylase
7	wild-type	KVF90_02820	591830	592480	WP_017663787.1	cell wall hydrolase
7	wild-type	KVF90_02980	620286	621023	WP_017664519.1	M23 family metallopeptidase
7	wild-type	KVF90_03190	664556	665236	WP_017664478.1	peptide-methionine (S)-S-oxide reductase MsrA
7	wild-type	KVF90_04320	885751	893574		putative Ig domain-containing protein
7	wild-type	KVF90_04425	915895	916674		hypothetical protein
7	wild-type	KVF90_04615	953587	954132		sigma-70 family RNA polymerase sigma factor
7	wild-type	KVF90_05035	1038474	1039436	WP_010405060.1	alpha/beta hydrolase
7	wild-type	KVF90_05695	1169733	1170773	WP_017666422.1	mannose-1-phosphate guanylyltransferase
7	wild-type	KVF90_05705	1171574	1174120	WP_017666420.1	GAF domain-containing protein
7	wild-type	KVF90_05935	1220496	1222334	WP_010235007.1	gamma-glutamyltransferase family protein
7	wild-type	KVF90_05985	1231929	1232291	WP_011951499.1	GIY-YIG nuclease family protein
7	wild-type	KVF90_06240	1280344	1281138	WP_017664628.1	phasin family protein
7	wild-type	KVF90_06320	1295301	1296335	WP_017666298.1	glycosyltransferase family 2 protein
7	wild-type	KVF90_06645	1373078	1375432		glycosyltransferase family 2 protein
7	wild-type	KVF90_06870	1424760	1424972	WP_007165168.1	hypothetical protein
7	wild-type	KVF90_07240	1494062	1494790	WP_019052786.1	superoxide dismutase
7	wild-type	KVF90_07855	1668714	1670462	WP_006833819.1	arginine--tRNA ligase
7	wild-type	KVF90_07980	1699385	1699687	WP_010408243.1	GIY-YIG nuclease family protein
7	wild-type	KVF90_08385	1784461	1784533		tRNA-Val
7	wild-type	KVF90_08415	1788834	1789739	WP_017665098.1	methionyl-tRNA formyltransferase
7	wild-type	KVF90_08605	1825974	1827095	WP_006950155.1	NAD(P) transhydrogenase subunit alpha
7	wild-type	KVF90_08785	1863847	1864767	WP_017666033.1	OmpA family protein
7	wild-type	KVF90_08810	1870425	1871303	WP_017666039.1	cupin-like domain-containing protein
7	wild-type	KVF90_08920	1890007	1891152	WP_017666061.1	DUF3089 domain-containing protein
7	wild-type	KVF90_08965	1896003	1897055	WP_020819364.1	cytochrome c oxidase subunit II
7	wild-type	KVF90_08975	1898885	1899814	WP_017666070.1	heme o synthase
7	wild-type	KVF90_09055	1909836	1910105	WP_011542327.1	50S ribosomal protein L27
7	wild-type	KVF90_09305	1965267	1966301	WP_013833015.1	chemotaxis protein CheB
7	wild-type	KVF90_09500	2011419	2012357		sigma-54 dependent transcriptional regulator
7	wild-type	KVF90_09605	2033645	2035477	WP_017666149.1	ATP-binding cassette domain-containing protein
7	wild-type	KVF90_10005	2112362	2113606	WP_013832711.1	ribonuclease D
7	wild-type	KVF90_10385	2202646	2203035		hypothetical protein
7	wild-type	KVF90_10645	2254688	2255443	WP_017665228.1	sulfite exporter TauE/SafE family protein
7	wild-type	KVF90_10830	2299306	2299731		nuclear transport factor 2 family protein
7	wild-type	KVF90_10880	2305810	2305894		tRNA-Leu
7	wild-type	KVF90_11095	2356667	2357509	WP_010413742.1	hypothetical protein
7	wild-type	KVF90_11100	2357538	2358224	WP_007164088.1	nitroreductase family protein
7	wild-type	KVF90_11255	2381504	2382013		hypothetical protein
7	wild-type	KVF90_11290	2392033	2392509	WP_011445873.1	transcription elongation factor GreA
7	wild-type	KVF90_11330	2395904	2397190	WP_017663987.1	phosphopyruvate hydratase
7	wild-type	KVF90_11855	2502491	2503609	WP_011414184.1	PAS domain-containing protein
7	wild-type	KVF90_11995	2530490	2531263	WP_017664110.1	triose-phosphate isomerase
7	wild-type	KVF90_12025	2537524	2538318	WP_017664104.1	indole-3-glycerol phosphate synthase TrpC
7	wild-type	KVF90_12095	2553486	2555141	WP_017665641.1	ribonuclease J
7	wild-type	KVF90_12345	2608279	2609253	WP_007164359.1	GNAT family N-acetyltransferase
7	wild-type	KVF90_12405	2619865	2620674		hypothetical protein
7	wild-type	KVF90_12470	2633896	2635134	WP_017665587.1	lipoprotein-releasing ABC transporter permease subunit
7	wild-type	KVF90_12480	2636848	2637564	WP_007164391.1	SDR family NAD(P)-dependent oxidoreductase
7	wild-type	KVF90_12505	2641975	2642925	WP_011414343.1	alpha/beta hydrolase
7	wild-type	KVF90_12565	2653266	2654864	WP_011414355.1	peptidylprolyl isomerase
7	wild-type	KVF90_13330	2802520	2803788	WP_017664142.1	cyclopropane-fatty-acyl-phospholipid synthase family protein
7	wild-type	KVF90_13350	2808668	2809222	WP_017664139.1	septal ring lytic transglycosylase RlpA family protein
7	wild-type	KVF90_14185	2973661	2974746	WP_010410737.1	phosphate acyltransferase PlsX
7	wild-type	KVF90_14240	2980742	2982397	WP_013833802.1	acetolactate synthase large subunit
7	wild-type	KVF90_14715	3078431	3078787	WP_007164846.1	response regulator
7	wild-type	KVF90_15055	3160285	3161181	WP_011446405.1	LysR family transcriptional regulator
7	wild-type	KVF90_15255	3203908	3204687	WP_007164919.1	DUF448 domain-containing protein
7	wild-type	KVF90_15265	3206311	3206874	WP_017666464.1	ribosome maturation protein RimP
7	wild-type	KVF90_15350	3214070	3214867	WP_017666481.1	fatty acid desaturase
7	wild-type	KVF90_15600	3276558	3277589		hypothetical protein
7	wild-type	KVF90_15710	3299956	3301494	WP_017664712.1	chlorophyllide a reductase subunit Y
7	wild-type	KVF90_15715	3301491	3302936	WP_017664713.1	chlorophyllide a reductase subunit Z
7	wild-type	KVF90_15780	3313313	3314587	WP_017672666.1	ferredoxin:protochlorophyllide reductase (ATP-dependent) subunit N
7	wild-type	KVF90_15785	3314591	3316168	WP_017664727.1	ferredoxin:protochlorophyllide reductase (ATP-dependent) subunit B
7	wild-type	KVF90_15790	3316158	3319796	WP_017664728.1	magnesium chelatase subunit H
7	wild-type	KVF90_15800	3320712	3321416	WP_017664730.1	magnesium protoporphyrin IX methyltransferase
7	wild-type	KVF90_15980	3365046	3365201	WP_017664767.1	glutamyl-tRNA amidotransferase
7	wild-type	KVF90_16185	3401457	3402605		beta-lactamase family protein
7	wild-type	KVF90_16260	3416242	3417261	WP_008829346.1	SPOR domain-containing protein
7	wild-type	KVF90_16365	3437931	3439319	WP_006834514.1	30S ribosomal protein S12 methylthiotransferase RimO
7	wild-type	KVF90_16490	3460311	3460859	WP_017665420.1	(2Fe-2S)-binding protein
7	wild-type	KVF90_16920	3554703	3555905		tetratricopeptide repeat protein
8	wild-type	KVF90_00120	25180	25899	WP_017665497.1	ribosome biogenesis GTP-binding protein YihA/YsxC
8	wild-type	KVF90_00245	48040	48207	WP_017666002.1	YezD family protein
8	wild-type	KVF90_00510	109839	111500	WP_017665949.1	ABC transporter ATP-binding protein/permease
8	wild-type	KVF90_00705	144137	145003	WP_017665392.1	formyltetrahydrofolate deformylase
8	wild-type	KVF90_00710	145007	145396		hypothetical protein
8	wild-type	KVF90_01140	246004	247635	WP_014074409.1	chaperonin GroEL
8	wild-type	KVF90_01160	251228	251908		hypothetical protein
8	wild-type	KVF90_01405	318415	320196	WP_017978738.1	glycogen debranching protein GlgX
8	wild-type	KVF90_01795	392830	394293		hypothetical protein
8	wild-type	KVF90_02150	462622	463152	WP_019515471.1	inorganic diphosphatase
8	wild-type	KVF90_02465	527030	527836	WP_017665310.1	PhzF family phenazine biosynthesis protein
8	wild-type	KVF90_02490	531466	532479	WP_017665315.1	GDP-mannose 4%2C6-dehydratase
8	wild-type	KVF90_02725	578205	579500	WP_017663769.1	tRNA uridine-5-carboxymethylaminomethyl(34) synthesis GTPase MnmE
8	wild-type	KVF90_02885	603880	604218		UrcA family protein
8	wild-type	KVF90_03410	702899	703852	WP_017664435.1	hypothetical protein
8	wild-type	KVF90_03415	703849	704322		hypothetical protein
8	wild-type	KVF90_03465	709792	709989		hypothetical protein
8	wild-type	KVF90_03935	811389	811853		hypothetical protein
8	wild-type	KVF90_04215	866071	866709	WP_017979958.1	2-dehydro-3-deoxy-6-phosphogalactonate aldolase
8	wild-type	KVF90_05325	1090452	1091357	WP_007166093.1	OmpA family protein
8	wild-type	KVF90_05335	1091875	1092501		cytochrome b/b6 domain-containing protein
8	wild-type	KVF90_05475	1119475	1120860		patatin-like phospholipase family protein
8	wild-type	KVF90_05580	1140377	1142566	WP_011415184.1	PBP1A family penicillin-binding protein
8	wild-type	KVF90_05595	1145230	1146339	WP_011415181.1	protease modulator HflK
8	wild-type	KVF90_05765	1183978	1184130		hypothetical protein
8	wild-type	KVF90_05815	1190360	1191259	WP_017664545.1	GNAT family N-acetyltransferase
8	wild-type	KVF90_05840	1197123	1199699	WP_017664550.1	TonB-dependent receptor
8	wild-type	KVF90_05910	1213630	1213872	WP_011541582.1	hypothetical protein
8	wild-type	KVF90_06905	1430826	1431077	WP_007165148.1	SWIB/MDM2 domain-containing protein
8	wild-type	KVF90_07035	1451575	1452273	WP_017664939.1	protein TolQ
8	wild-type	KVF90_07055	1454962	1455483	WP_017664935.1	peptidoglycan-associated lipoprotein Pal
8	wild-type	KVF90_07530	1579543	1580289		hypothetical protein
8	wild-type	KVF90_07560	1590633	1592432	WP_017664225.1	cytochrome c3 family protein
8	wild-type	KVF90_07655	1611557	1612297		Crp/Fnr family transcriptional regulator
8	wild-type	KVF90_07660	1612445	1613143	WP_010410065.1	outer membrane beta-barrel protein
8	wild-type	KVF90_07675	1616871	1617512	WP_017664248.1	response regulator transcription factor
8	wild-type	KVF90_08120	1722071	1723504	WP_011444793.1	UDP-N-acetylmuramate--L-alanine ligase
8	wild-type	KVF90_09125	1924261	1924563	WP_017666101.1	antibiotic biosynthesis monooxygenase
8	wild-type	KVF90_09210	1942313	1943485	WP_007163593.1	RcnB family protein
8	wild-type	KVF90_09450	2000099	2001448	WP_017666132.1	acetyl-CoA carboxylase biotin carboxylase subunit
8	wild-type	KVF90_09585	2030691	2031875	WP_007163648.1	glycosyltransferase
8	wild-type	KVF90_09620	2036812	2037489	WP_010239256.1	response regulator transcription factor
8	wild-type	KVF90_10235	2164402	2168652		molybdopterin-dependent oxidoreductase
8	wild-type	KVF90_10260	2173790	2174239	WP_017666328.1	MaoC family dehydratase
8	wild-type	KVF90_10335	2192517	2195102	WP_017666344.1	type I DNA topoisomerase
8	wild-type	KVF90_10420	2209819	2211351	WP_007163945.1	acyl-CoA carboxylase subunit beta
8	wild-type	KVF90_10435	2212288	2213073	WP_017665189.1	enoyl-CoA hydratase/isomerase family protein
8	wild-type	KVF90_10525	2229238	2230710	WP_010237312.1	M48 family metalloprotease
8	wild-type	KVF90_11280	2387075	2388256	WP_008994120.1	glutamine-hydrolyzing carbamoyl-phosphate synthase small subunit
8	wild-type	KVF90_11435	2415694	2416602	WP_017663967.1	TraB/GumN family protein
8	wild-type	KVF90_11850	2501051	2502487	WP_007164244.1	sigma-54 dependent transcriptional regulator
8	wild-type	KVF90_11890	2508492	2509829		hypothetical protein
8	wild-type	KVF90_12170	2568835	2568978	WP_017665626.1	hypothetical protein
8	wild-type	KVF90_12430	2624771	2625208	WP_017664671.1	DUF1330 domain-containing protein
8	wild-type	KVF90_12955	2728776	2729369	WP_017665376.1	hypothetical protein
8	wild-type	KVF90_13390	2819887	2820216		hypothetical protein
8	wild-type	KVF90_14520	3037288	3037917	WP_017670473.1	LemA family protein
8	wild-type	KVF90_14640	3060627	3062057	WP_013833144.1	circularly permuted type 2 ATP-grasp protein
8	wild-type	KVF90_14860	3110563	3112461	WP_017665817.1	hydantoinase B/oxoprolinase family protein
8	wild-type	KVF90_14870	3113639	3114271	WP_017665815.1	isochorismatase family protein
8	wild-type	KVF90_14970	3144252	3145796		hypothetical protein
8	wild-type	KVF90_15300	3210644	3210958	WP_007164930.1	hypothetical protein
8	wild-type	KVF90_15305	3210958	3211314	WP_017666474.1	hypothetical protein
8	wild-type	KVF90_15685	3294261	3294980	WP_007164982.1	hydroxyneurosporene dehydrogenase
8	wild-type	KVF90_15885	3341916	3344729	WP_017664748.1	TonB-dependent receptor
8	wild-type	KVF90_16030	3371454	3371693		hypothetical protein
8	wild-type	KVF90_16100	3386813	3387565	WP_017663833.1	SIMPL domain-containing protein
8	wild-type	KVF90_16280	3420777	3422012	WP_007163177.1	dihydroorotase
8	wild-type	KVF90_16805	3534029	3534259	WP_010337705.1	AlpA family phage regulatory protein
8	wild-type	KVF90_17020	3578826	3579410	WP_010185612.1	tail fiber protein
8	wild-type	KVF90_17145	3601916	3602257		hypothetical protein
9	wild-type	KVF90_00050	7379	9145		VWA domain-containing protein
9	wild-type	KVF90_00055	9218	9622		hypothetical protein
9	wild-type	KVF90_00075	12648	13274	WP_017665490.1	LysE family translocator
9	wild-type	KVF90_00165	34121	34672	WP_017665504.1	helix-turn-helix transcriptional regulator
9	wild-type	KVF90_00320	67206	68114	WP_017979320.1	aspartyl protease family protein
9	wild-type	KVF90_00845	174791	174979	WP_008600975.1	hypothetical protein
9	wild-type	KVF90_00850	174996	175256		hypothetical protein
9	wild-type	KVF90_00915	185284	186555	WP_013831356.1	type II toxin-antitoxin system HipA family toxin
9	wild-type	KVF90_01035	220800	221240	WP_017664922.1	DNA-directed RNA polymerase subunit beta
9	wild-type	KVF90_01205	258635	261112	WP_017664891.1	ligase-associated DNA damage response DEXH box helicase
9	wild-type	KVF90_01305	282659	283228		hypothetical protein
9	wild-type	KVF90_01310	283342	284574	WP_010337368.1	hypothetical protein
9	wild-type	KVF90_01395	315333	316790	WP_008065711.1	glycogen synthase GlgA
9	wild-type	KVF90_01600	358571	358972		antibiotic biosynthesis monooxygenase
9	wild-type	KVF90_01630	365585	366361	WP_017664842.1	SDR family NAD(P)-dependent oxidoreductase
9	wild-type	KVF90_01970	424067	424936	WP_017665000.1	alpha/beta hydrolase
9	wild-type	KVF90_02070	445708	448014	WP_017665043.1	CDC48 family AAA ATPase
9	wild-type	KVF90_02155	463385	463762	WP_017665029.1	hypothetical protein
9	wild-type	KVF90_02280	490665	491297	WP_000684791.1	RpiB/LacA/LacB family sugar-phosphate isomerase
9	wild-type	KVF90_02295	493420	494283	WP_017668672.1	sterol desaturase family protein
9	wild-type	KVF90_02390	510722	511417	WP_017665295.1	OmpA family protein
9	wild-type	KVF90_02595	552185	552685		hypothetical protein
9	wild-type	KVF90_02600	552822	553829	WP_017663740.1	ligase-associated DNA damage response exonuclease
9	wild-type	KVF90_03075	644529	645881	WP_017664494.1	cytochrome P450
9	wild-type	KVF90_03080	645991	646479	WP_017664493.1	peptide-methionine (R)-S-oxide reductase MsrB
9	wild-type	KVF90_03230	673135	673575	WP_017664470.1	Lrp/AsnC family transcriptional regulator
9	wild-type	KVF90_03500	716522	718321	WP_006832802.1	long-chain fatty acid--CoA ligase
9	wild-type	KVF90_03525	721631	722353	WP_007012695.1	acetoacetyl-CoA reductase
9	wild-type	KVF90_03655	748044	748328	WP_007165941.1	hypothetical protein
9	wild-type	KVF90_03700	755849	757387	WP_017664376.1	DUF853 domain-containing protein
9	wild-type	KVF90_03740	767172	767732		GDYXXLXY domain-containing protein
9	wild-type	KVF90_03895	803042	803785		PIG-L family deacetylase
9	wild-type	KVF90_04000	822186	822995	WP_017663819.1	LuxR family transcriptional regulator
9	wild-type	KVF90_04010	824898	825515		hypothetical protein
9	wild-type	KVF90_04170	853687	854862	WP_017665892.1	saccharopine dehydrogenase NADP-binding domain-containing protein
9	wild-type	KVF90_04190	858851	859954	WP_013836353.1	galactose mutarotase
9	wild-type	KVF90_04195	860049	861077	WP_011541049.1	glycoside hydrolase family 43 protein
9	wild-type	KVF90_04200	861133	863808		TonB-dependent receptor
9	wild-type	KVF90_04205	863953	865089	WP_011541052.1	galactonate dehydratase
9	wild-type	KVF90_04220	866706	867626	WP_007405919.1	Gfo/Idh/MocA family oxidoreductase
9	wild-type	KVF90_04225	867696	868409	WP_019831488.1	FadR family transcriptional regulator
9	wild-type	KVF90_04230	868417	869721		extracellular solute-binding protein
9	wild-type	KVF90_04240	870539	871324	WP_011541060.1	sugar ABC transporter permease
9	wild-type	KVF90_04245	871414	872511	WP_011541061.1	ABC transporter ATP-binding protein
9	wild-type	KVF90_04250	872599	873435	WP_011541062.1	phytanoyl-CoA dioxygenase family protein
9	wild-type	KVF90_04255	873515	874924		family 43 glycosylhydrolase
9	wild-type	KVF90_05195	1065661	1067088	WP_017665883.1	aldehyde dehydrogenase family protein
9	wild-type	KVF90_05330	1091368	1091805	WP_010233758.1	hypothetical protein
9	wild-type	KVF90_05485	1122951	1124603		DUF885 domain-containing protein
9	wild-type	KVF90_05575	1139844	1140254	WP_011415185.1	peptide-methionine (R)-S-oxide reductase MsrB
9	wild-type	KVF90_05745	1181288	1181752	WP_007166174.1	DUF192 domain-containing protein
9	wild-type	KVF90_05830	1193210	1194718	WP_017664548.1	NAD(P)/FAD-dependent oxidoreductase
9	wild-type	KVF90_05885	1208983	1209957		hypothetical protein
9	wild-type	KVF90_05995	1232794	1233831	WP_007165315.1	Holliday junction branch migration DNA helicase RuvB
9	wild-type	KVF90_06070	1249104	1250036	WP_017664598.1	class A beta-lactamase
9	wild-type	KVF90_06085	1252045	1253421	WP_017664601.1	DUF58 domain-containing protein
9	wild-type	KVF90_06090	1253434	1254396	WP_017664602.1	MoxR family ATPase
9	wild-type	KVF90_06100	1255721	1256416	WP_017664604.1	hypothetical protein
9	wild-type	KVF90_06120	1258901	1260163	WP_017664608.1	Ppx/GppA family phosphatase
9	wild-type	KVF90_06180	1269228	1269836	WP_011414966.1	superoxide dismutase
9	wild-type	KVF90_06185	1269901	1270524	WP_017664617.1	sigma-70 family RNA polymerase sigma factor
9	wild-type	KVF90_06485	1335213	1336748		hypothetical protein
9	wild-type	KVF90_06790	1410350	1410682	WP_017669372.1	metalloregulator ArsR/SmtB family transcription factor
9	wild-type	KVF90_06800	1411208	1411969	WP_017669370.1	sulfite exporter TauE/SafE family protein
9	wild-type	KVF90_06920	1432060	1433358	WP_017664962.1	dipeptidase
9	wild-type	KVF90_06955	1437522	1438856	WP_017664956.1	acyl-CoA dehydrogenase family protein
9	wild-type	KVF90_07080	1458781	1460241	WP_003049226.1	DASS family sodium-coupled anion symporter
9	wild-type	KVF90_07265	1499320	1499802		DUF3617 domain-containing protein
9	wild-type	KVF90_07400	1535938	1537131	WP_011541406.1	acyl-CoA dehydrogenase family protein
9	wild-type	KVF90_07405	1537154	1538284	WP_017664196.1	acyl-CoA dehydrogenase
9	wild-type	KVF90_07415	1538913	1539557	WP_017664199.1	DUF1109 domain-containing protein
9	wild-type	KVF90_07420	1539562	1540647		PepSY domain-containing protein
9	wild-type	KVF90_07425	1540647	1542770	WP_010235222.1	TonB-dependent receptor
9	wild-type	KVF90_07535	1580501	1581823	WP_007165044.1	cytochrome c family protein
9	wild-type	KVF90_07720	1635618	1637612	WP_007163251.1	prolyl oligopeptidase family serine peptidase
9	wild-type	KVF90_07880	1673827	1674075	WP_017664282.1	twin-arginine translocase TatA/TatE family subunit
9	wild-type	KVF90_08005	1702158	1702982	WP_006833792.1	SDR family oxidoreductase
9	wild-type	KVF90_08010	1703162	1703623	WP_015458987.1	Rrf2 family transcriptional regulator
9	wild-type	KVF90_08170	1733732	1734652	WP_017664332.1	hypothetical protein
9	wild-type	KVF90_08175	1734764	1734839		tRNA-Ala
9	wild-type	KVF90_08195	1739691	1740641	WP_008071547.1	NAD(P)-dependent oxidoreductase
9	wild-type	KVF90_08270	1761795	1762721	WP_011951466.1	acetyl-CoA carboxylase carboxyltransferase subunit alpha
9	wild-type	KVF90_08420	1789793	1790389	WP_007163402.1	recombination mediator RecR
9	wild-type	KVF90_08485	1800671	1802239		DUF1570 domain-containing protein
9	wild-type	KVF90_08510	1806837	1807523		energy transducer TonB
9	wild-type	KVF90_08520	1808763	1809824	WP_011446438.1	aminotransferase class V-fold PLP-dependent enzyme
9	wild-type	KVF90_08870	1882057	1882653	WP_017666051.1	DnaJ domain-containing protein
9	wild-type	KVF90_09130	1924579	1925949	WP_010414293.1	glutamate--cysteine ligase
9	wild-type	KVF90_09205	1941689	1942246		cytochrome b
9	wild-type	KVF90_09330	1975707	1977338		S8 family serine peptidase
9	wild-type	KVF90_09615	2036381	2036689	WP_007684488.1	PepSY domain-containing protein
9	wild-type	KVF90_09630	2039146	2039652	WP_008069983.1	sigma-70 family RNA polymerase sigma factor
9	wild-type	KVF90_09640	2040692	2041249		hypothetical protein
9	wild-type	KVF90_10225	2162076	2162612	WP_007163918.1	LemA family protein
9	wild-type	KVF90_10285	2178599	2183239	WP_008995958.1	glutamate synthase large subunit
9	wild-type	KVF90_10290	2183262	2184698	WP_013831545.1	glutamate synthase subunit beta
9	wild-type	KVF90_10620	2249086	2249406	WP_007014895.1	thioredoxin
9	wild-type	KVF90_10625	2249403	2250164	WP_008993978.1	inositol monophosphatase
9	wild-type	KVF90_10700	2271025	2272410	WP_017665244.1	AarF/ABC1/UbiB kinase family protein
9	wild-type	KVF90_10890	2307801	2309126	WP_011541246.1	amidohydrolase
9	wild-type	KVF90_11030	2343055	2344059	WP_017664043.1	nitronate monooxygenase family protein
9	wild-type	KVF90_11035	2344150	2345193	WP_017664042.1	amidohydrolase family protein
9	wild-type	KVF90_11170	2369012	2369338		hypothetical protein
9	wild-type	KVF90_11175	2369387	2369710		hypothetical protein
9	wild-type	KVF90_11460	2418619	2418975		UrcA family protein
9	wild-type	KVF90_11505	2429771	2431276	WP_017663954.1	M20/M25/M40 family metallo-hydrolase
9	wild-type	KVF90_11555	2439120	2440412	WP_017663944.1	MFS transporter
9	wild-type	KVF90_11675	2461887	2462372	WP_011414138.1	copper chaperone PCu(A)C
9	wild-type	KVF90_11680	2462550	2464472	WP_007164208.1	molecular chaperone DnaK
9	wild-type	KVF90_11685	2464564	2465712	WP_006832104.1	molecular chaperone DnaJ
9	wild-type	KVF90_11690	2465718	2466338	WP_017663911.1	hypothetical protein
9	wild-type	KVF90_11975	2526870	2527133	WP_017664114.1	glutaredoxin 3
9	wild-type	KVF90_12455	2632365	2632844	WP_013834019.1	glutathione peroxidase
9	wild-type	KVF90_13135	2759274	2761034	WP_011414448.1	MFS transporter
9	wild-type	KVF90_13325	2801986	2802426	WP_007164554.1	DUF1801 domain-containing protein
9	wild-type	KVF90_13340	2805188	2806192		lipase family protein
9	wild-type	KVF90_13435	2830839	2831483	WP_017666389.1	trimeric intracellular cation channel family protein
9	wild-type	KVF90_13475	2837700	2838542		SRPBCC family protein
9	wild-type	KVF90_13705	2873187	2873429	WP_010411063.1	accessory factor UbiK family protein
9	wild-type	KVF90_13820	2893434	2894831		NAD(P)-binding protein
9	wild-type	KVF90_13885	2906544	2907515	WP_017665658.1	thioredoxin-disulfide reductase
9	wild-type	KVF90_14005	2938568	2939839	WP_017665681.1	ergothioneine biosynthesis protein EgtB
9	wild-type	KVF90_14010	2939989	2941371	WP_011444650.1	3-deoxy-7-phosphoheptulonate synthase class II
9	wild-type	KVF90_14055	2948997	2949881	WP_011414625.1	LysR family transcriptional regulator
9	wild-type	KVF90_14260	2985495	2986154	WP_017665733.1	nitroreductase
9	wild-type	KVF90_14290	2990844	2991542	WP_011414664.1	DUF4197 domain-containing protein
9	wild-type	KVF90_14600	3053347	3054180		DUF4253 domain-containing protein
9	wild-type	KVF90_14645	3062175	3062996	WP_017665812.1	alpha/beta hydrolase
9	wild-type	KVF90_14755	3085320	3086774	WP_017665843.1	cytochrome ubiquinol oxidase subunit I
9	wild-type	KVF90_14855	3108501	3110558	WP_019516947.1	hydantoinase/oxoprolinase family protein
9	wild-type	KVF90_14865	3112458	3113639	WP_007163609.1	CoA transferase
9	wild-type	KVF90_14875	3114391	3116607		TonB-dependent receptor
9	wild-type	KVF90_15295	3210236	3210613	WP_013041462.1	envelope stress response membrane protein PspC
9	wild-type	KVF90_15315	3211619	3211930	WP_017666476.1	hypothetical protein
9	wild-type	KVF90_15320	3211927	3212178	WP_020817547.1	hypothetical protein
9	wild-type	KVF90_15340	3213131	3213520		hypothetical protein
9	wild-type	KVF90_15355	3215132	3215968		hypothetical protein
9	wild-type	KVF90_15360	3216380	3217771		beta-lactamase family protein
9	wild-type	KVF90_15420	3224505	3225299	WP_017666494.1	NUDIX domain-containing protein
9	wild-type	KVF90_15430	3228232	3230268	WP_019367681.1	glycoside hydrolase family 5 protein
9	wild-type	KVF90_15460	3236821	3238605	WP_010546197.1	dihydroxy-acid dehydratase family protein
9	wild-type	KVF90_15510	3254363	3255754	WP_006949590.1	sugar porter family MFS transporter
9	wild-type	KVF90_15515	3255908	3257470	WP_017669731.1	aldehyde dehydrogenase (NADP(+))
9	wild-type	KVF90_15620	3279671	3280813	WP_015457136.1	acyl-CoA dehydrogenase family protein
9	wild-type	KVF90_15630	3281684	3282055		hypothetical protein
9	wild-type	KVF90_15875	3339158	3340195	WP_017664746.1	substrate-binding domain-containing protein
9	wild-type	KVF90_15900	3347469	3347954	WP_017664751.1	cytochrome c family protein
9	wild-type	KVF90_16135	3392708	3393103	WP_017663839.1	M67 family metallopeptidase
9	wild-type	KVF90_16155	3396026	3397357	WP_017663842.1	amidohydrolase
9	wild-type	KVF90_16250	3414405	3414605	WP_017663857.1	ferredoxin
9	wild-type	KVF90_16330	3433263	3433502		hypothetical protein
9	wild-type	KVF90_16600	3487344	3488660	WP_006834647.1	ATP-dependent protease ATPase subunit HslU
9	wild-type	KVF90_16875	3546437	3546592		hypothetical protein
9	wild-type	KVF90_17205	3611422	3613110	WP_007165342.1	bifunctional phosphopantothenoylcysteine decarboxylase/phosphopantothenate synthase
10	wild-type	KVF90_00060	9638	10969	WP_017665487.1	dicarboxylate/amino acid:cation symporter
10	wild-type	KVF90_00070	12184	12651	WP_007165361.1	cupin domain-containing protein
10	wild-type	KVF90_00115	23238	25169		hypothetical protein
10	wild-type	KVF90_00190	37514	38158	WP_017666012.1	hypothetical protein
10	wild-type	KVF90_00240	47454	47894	WP_017666003.1	Rrf2 family transcriptional regulator
10	wild-type	KVF90_00260	51587	52390	WP_017665999.1	lipid II flippase Amj family protein
10	wild-type	KVF90_00330	68983	70950	WP_007165395.1	ATP-dependent zinc metalloprotease FtsH
10	wild-type	KVF90_00365	76602	77684	WP_017665982.1	CoA transferase
10	wild-type	KVF90_00530	113927	114058		lasso RiPP family leader peptide-containing protein
10	wild-type	KVF90_00645	133974	134321	WP_010233165.1	heavy metal-binding domain-containing protein
10	wild-type	KVF90_00675	137864	138601	WP_017665400.1	bifunctional 2-polyprenyl-6-hydroxyphenol methylase/3-demethylubiquinol 3-O-methyltransferase UbiG
10	wild-type	KVF90_00730	148712	149587	WP_017665386.1	dienelactone hydrolase family protein
10	wild-type	KVF90_00825	172200	172784		hypothetical protein
10	wild-type	KVF90_00830	172777	173526		phosphodiester glycosidase family protein
10	wild-type	KVF90_00900	182991	183932	WP_018075964.1	HEPN domain-containing protein
10	wild-type	KVF90_00955	202097	202927		HNH endonuclease
10	wild-type	KVF90_01115	241202	241561		hypothetical protein
10	wild-type	KVF90_01260	271821	272360		hypothetical protein
10	wild-type	KVF90_01265	272412	273290	WP_009823983.1	hypothetical protein
10	wild-type	KVF90_01325	295120	296850		hypothetical protein
10	wild-type	KVF90_01410	320470	321525		BLUF domain-containing protein
10	wild-type	KVF90_01475	333442	336102	WP_017664872.1	aminopeptidase N
10	wild-type	KVF90_01495	339082	339330	WP_008069457.1	N-acetyltransferase
10	wild-type	KVF90_01540	349376	350605		aromatic ring-hydroxylating dioxygenase subunit alpha
10	wild-type	KVF90_01560	353289	353840		nuclear transport factor 2 family protein
10	wild-type	KVF90_01610	360426	361013	WP_017664846.1	carboxymuconolactone decarboxylase family protein
10	wild-type	KVF90_01660	369819	371957	WP_017669506.1	molybdopterin-dependent oxidoreductase
10	wild-type	KVF90_02040	437297	437686		hypothetical protein
10	wild-type	KVF90_02065	442657	445518	WP_010233095.1	DNA polymerase I
10	wild-type	KVF90_02080	449255	450283		hypothetical protein
10	wild-type	KVF90_02105	453750	454292	WP_017501351.1	MarR family transcriptional regulator
10	wild-type	KVF90_02110	454368	454766	WP_006833041.1	hypothetical protein
10	wild-type	KVF90_02115	454827	455246		hypothetical protein
10	wild-type	KVF90_02120	455271	456482	WP_010543718.1	methionine adenosyltransferase
10	wild-type	KVF90_02160	464015	464791	WP_017665028.1	LPS export ABC transporter ATP-binding protein
10	wild-type	KVF90_02175	467370	468197	WP_017977947.1	helix-turn-helix transcriptional regulator
10	wild-type	KVF90_02230	478710	478940	WP_011415748.1	HIG1 domain-containing protein
10	wild-type	KVF90_02350	502072	502575	WP_017665287.1	5-(carboxyamino)imidazole ribonucleotide mutase
10	wild-type	KVF90_02380	508672	509085	WP_017665293.1	DUF3035 domain-containing protein
10	wild-type	KVF90_02395	511604	512380	WP_017665296.1	3(2)%2C5-bisphosphate nucleotidase CysQ
10	wild-type	KVF90_02500	533144	533665	WP_017665317.1	demethoxyubiquinone hydroxylase family protein
10	wild-type	KVF90_02510	534151	535512	WP_017665319.1	S41 family peptidase
10	wild-type	KVF90_02515	535646	536872	WP_017665320.1	peptidoglycan DD-metalloendopeptidase family protein
10	wild-type	KVF90_02535	538659	539936	WP_007165683.1	glutamate-5-semialdehyde dehydrogenase
10	wild-type	KVF90_02585	549477	549680	WP_017663737.1	DUF1192 domain-containing protein
10	wild-type	KVF90_02635	558446	559441	WP_017663751.1	porphobilinogen synthase
10	wild-type	KVF90_02665	565923	566753	WP_010239517.1	DUF2807 domain-containing protein
10	wild-type	KVF90_02670	566795	567127	WP_011415535.1	hypothetical protein
10	wild-type	KVF90_02675	567124	568041	WP_017663759.1	threonylcarbamoyl-AMP synthase
10	wild-type	KVF90_02685	569858	570673	WP_007165711.1	ATP-binding protein
10	wild-type	KVF90_02690	570670	572148	WP_017663762.1	PQQ-dependent sugar dehydrogenase
10	wild-type	KVF90_02735	579869	580567	WP_017663771.1	dienelactone hydrolase family protein
10	wild-type	KVF90_02830	593405	593737	WP_013834555.1	iron-sulfur cluster insertion protein ErpA
10	wild-type	KVF90_02835	593776	594207	WP_017663790.1	CBS domain-containing protein
10	wild-type	KVF90_02850	595058	597214	WP_017500496.1	S9 family peptidase
10	wild-type	KVF90_02930	609125	610108	WP_010407813.1	sulfur carrier protein ThiS
10	wild-type	KVF90_02945	611079	612266		hypothetical protein
10	wild-type	KVF90_02950	612266	613546	WP_008071792.1	UDP-N-acetylglucosamine 1-carboxyvinyltransferase
10	wild-type	KVF90_03020	629778	630200	WP_011541001.1	hypothetical protein
10	wild-type	KVF90_03030	630385	632046	WP_007165868.1	alkaline phosphatase D family protein
10	wild-type	KVF90_03045	633747	634742	WP_017664500.1	LLM class flavin-dependent oxidoreductase
10	wild-type	KVF90_03065	642146	643156	WP_017664496.1	ATP-binding cassette domain-containing protein
10	wild-type	KVF90_03100	649503	649781	WP_017664490.1	integration host factor subunit beta
10	wild-type	KVF90_03145	656840	657514	WP_007165830.1	NnrU family protein
10	wild-type	KVF90_03150	657515	657844		hypothetical protein
10	wild-type	KVF90_03155	657890	658687	WP_017664483.1	crotonase/enoyl-CoA hydratase family protein
10	wild-type	KVF90_03185	664008	664472	WP_017181353.1	transcriptional repressor
10	wild-type	KVF90_03215	670447	670995	WP_017664473.1	DUF2141 domain-containing protein
10	wild-type	KVF90_03280	681731	682234	WP_017664460.1	MmcB family DNA repair protein
10	wild-type	KVF90_03375	696767	698230	WP_017664442.1	exodeoxyribonuclease VII large subunit
10	wild-type	KVF90_03495	714616	716331	WP_017664420.1	gamma-glutamyltransferase
10	wild-type	KVF90_03505	718402	719001	WP_017664418.1	twin-arginine translocation pathway signal protein
10	wild-type	KVF90_03545	726717	727229	WP_006832673.1	hypothetical protein
10	wild-type	KVF90_03625	742372	743148	WP_007165932.1	polyphosphate kinase 2
10	wild-type	KVF90_03705	757509	757895	WP_010233720.1	VOC family protein
10	wild-type	KVF90_03710	758130	759935	WP_010408233.1	aminopeptidase P family protein
10	wild-type	KVF90_03765	773387	775819	WP_017664361.1	DNA translocase FtsK 4TM domain-containing protein
10	wild-type	KVF90_03870	797214	797852	WP_017664345.1	hypothetical protein
10	wild-type	KVF90_03890	800355	802880	WP_010233825.1	DNA topoisomerase (ATP-hydrolyzing) subunit B
10	wild-type	KVF90_03925	809839	810813	WP_017664334.1	nitronate monooxygenase family protein
10	wild-type	KVF90_03970	816801	817691	WP_017663811.1	alpha/beta fold hydrolase
10	wild-type	KVF90_03990	819874	821301		aromatic ring-hydroxylating dioxygenase subunit alpha
10	wild-type	KVF90_03995	821425	821958	WP_010403693.1	VOC family protein
10	wild-type	KVF90_04030	829907	831025		DGQHR domain-containing protein
10	wild-type	KVF90_04150	848704	851832	WP_017665895.1	bifunctional proline dehydrogenase/L-glutamate gamma-semialdehyde dehydrogenase PutA
10	wild-type	KVF90_04410	913134	913580		hypothetical protein
10	wild-type	KVF90_04415	913662	914486		CPBP family intramembrane metalloprotease
10	wild-type	KVF90_04440	918980	921169		TonB-dependent receptor
10	wild-type	KVF90_04695	969902	970882	WP_011443980.1	P-type conjugative transfer ATPase TrbB
10	wild-type	KVF90_04700	971259	973064		recombinase family protein
10	wild-type	KVF90_04805	999013	1000497		hypothetical protein
10	wild-type	KVF90_04810	1000580	1002319		hypothetical protein
10	wild-type	KVF90_04870	1012784	1013485		RES family NAD+ phosphorylase
10	wild-type	KVF90_04875	1013472	1013903	WP_010240541.1	DUF2384 domain-containing protein
10	wild-type	KVF90_04985	1030429	1031316		LysR family transcriptional regulator
10	wild-type	KVF90_05000	1033608	1034072	WP_007685387.1	MarR family transcriptional regulator
10	wild-type	KVF90_05135	1054641	1055510	WP_010218197.1	AraC family transcriptional regulator
10	wild-type	KVF90_05720	1175225	1176043	WP_017666417.1	hypothetical protein
10	wild-type	KVF90_05725	1176055	1177266	WP_017666416.1	toxic anion resistance protein
10	wild-type	KVF90_05755	1182286	1182885	WP_011415140.1	DUF2155 domain-containing protein
10	wild-type	KVF90_05795	1187738	1188412		PspA/IM30 family protein
10	wild-type	KVF90_05855	1202144	1203412	WP_011412979.1	acetyl-CoA C-acetyltransferase
10	wild-type	KVF90_05865	1205020	1206135	WP_017664555.1	4-hydroxyphenylpyruvate dioxygenase
10	wild-type	KVF90_05890	1209975	1210298		hypothetical protein
10	wild-type	KVF90_05945	1223092	1223919	WP_010409950.1	LytTR family transcriptional regulator DNA-binding domain-containing protein
10	wild-type	KVF90_05950	1223982	1226201	WP_010235857.1	catalase/peroxidase HPI
10	wild-type	KVF90_05955	1226380	1226994		DMP19 family protein
10	wild-type	KVF90_05980	1231207	1231815	WP_011415007.1	Holliday junction branch migration protein RuvA
10	wild-type	KVF90_06005	1235559	1236026	WP_017664581.1	rhodanese-like domain-containing protein
10	wild-type	KVF90_06050	1245440	1246378	WP_017664594.1	alpha/beta hydrolase
10	wild-type	KVF90_06190	1270521	1270739	WP_017664618.1	hypothetical protein
10	wild-type	KVF90_06200	1272713	1273501	WP_017664620.1	response regulator
10	wild-type	KVF90_06280	1287027	1287845	WP_017664636.1	crotonase/enoyl-CoA hydratase family protein
10	wild-type	KVF90_06290	1288834	1289613	WP_017664638.1	thioesterase family protein
10	wild-type	KVF90_06345	1299824	1301545	WP_017666293.1	amidohydrolase family protein
10	wild-type	KVF90_06460	1329861	1330796		SMP-30/gluconolactonase/LRE family protein
10	wild-type	KVF90_06515	1342565	1343497	WP_008600491.1	zinc transporter ZntB
10	wild-type	KVF90_06695	1388594	1389388	WP_004209465.1	SDR family oxidoreductase
10	wild-type	KVF90_06780	1408486	1409412		MipA/OmpV family protein
10	wild-type	KVF90_06795	1410679	1411206	WP_010409700.1	DUF2892 domain-containing protein
10	wild-type	KVF90_06820	1415537	1417441	WP_004209432.1	phosphomethylpyrimidine synthase ThiC
10	wild-type	KVF90_06840	1420670	1421506		hypothetical protein
10	wild-type	KVF90_06845	1421503	1422240		DNA-protecting protein DprA
10	wild-type	KVF90_06890	1428047	1428454	WP_017664969.1	GFA family protein
10	wild-type	KVF90_06925	1433359	1433520	WP_006967174.1	hypothetical protein
10	wild-type	KVF90_07000	1447454	1448062	WP_017664947.1	imidazoleglycerol-phosphate dehydratase HisB
10	wild-type	KVF90_07020	1450185	1450499	WP_011414830.1	phosphoribosyl-ATP diphosphatase
10	wild-type	KVF90_07025	1450500	1450883	WP_017664941.1	histidine triad nucleotide-binding protein
10	wild-type	KVF90_07125	1466871	1468961	WP_017664925.1	bifunctional (p)ppGpp synthetase/guanosine-3%2C5-bis(diphosphate) 3-pyrophosphohydrolase
10	wild-type	KVF90_07280	1501507	1502238		response regulator transcription factor
10	wild-type	KVF90_07365	1525532	1526626	WP_017664188.1	putative sulfate exporter family transporter
10	wild-type	KVF90_07370	1526734	1527999		MFS transporter
10	wild-type	KVF90_07575	1595970	1596920	WP_017664228.1	tetratricopeptide repeat protein
10	wild-type	KVF90_07580	1597480	1597998		DUF2853 family protein
10	wild-type	KVF90_07820	1662903	1663853	WP_011413275.1	alpha/beta hydrolase
10	wild-type	KVF90_07860	1670503	1671195	WP_017664278.1	SPOR domain-containing protein
10	wild-type	KVF90_07900	1677165	1678427	WP_017664286.1	threonine ammonia-lyase
10	wild-type	KVF90_07965	1696092	1697474	WP_017664298.1	leucyl aminopeptidase family protein
10	wild-type	KVF90_07970	1697657	1698457		DUF4163 domain-containing protein
10	wild-type	KVF90_08035	1705857	1706222		VOC family protein
10	wild-type	KVF90_08055	1707854	1708879	WP_017664309.1	cysteine synthase A
10	wild-type	KVF90_08060	1708876	1709292		hypothetical protein
10	wild-type	KVF90_08345	1777250	1778281	WP_007681639.1	MarR family transcriptional regulator
10	wild-type	KVF90_08400	1786344	1786817		BLUF domain-containing protein
10	wild-type	KVF90_08425	1790386	1790601		hypothetical protein
10	wild-type	KVF90_08440	1792866	1793663	WP_017665103.1	RNA methyltransferase
10	wild-type	KVF90_08470	1797542	1798240	WP_003531999.1	response regulator transcription factor
10	wild-type	KVF90_08545	1813085	1815394	WP_011413415.1	DNA topoisomerase IV subunit A
10	wild-type	KVF90_08565	1817785	1818315	WP_007163435.1	N-acetyltransferase
10	wild-type	KVF90_08590	1822888	1823322		hypothetical protein
10	wild-type	KVF90_08795	1866900	1868414	WP_017666035.1	carotenoid oxygenase family protein
10	wild-type	KVF90_08845	1878417	1879511	WP_003039533.1	DUF2332 domain-containing protein
10	wild-type	KVF90_08895	1886247	1888421	WP_007163528.1	transglycosylase domain-containing protein
10	wild-type	KVF90_09070	1911502	1912296	WP_003047715.1	folate-binding protein
10	wild-type	KVF90_09090	1915376	1916800	WP_006833605.1	succinylglutamate-semialdehyde dehydrogenase
10	wild-type	KVF90_09200	1940912	1941580	WP_007163592.1	2OG-Fe(II) oxygenase
10	wild-type	KVF90_09215	1943784	1944374	WP_017666116.1	pyridoxamine 5-phosphate oxidase family protein
10	wild-type	KVF90_09230	1946969	1948387	WP_007163605.1	M20/M25/M40 family metallo-hydrolase
10	wild-type	KVF90_09320	1974289	1974993	WP_012049902.1	VIT family protein
10	wild-type	KVF90_09335	1977492	1978001	WP_007013584.1	RNA polymerase sigma factor
10	wild-type	KVF90_09345	1978873	1979943		porin
10	wild-type	KVF90_09435	1997549	1997917	WP_010238233.1	GFA family protein
10	wild-type	KVF90_09495	2009970	2010977	WP_017666141.1	XdhC family protein
10	wild-type	KVF90_09645	2041371	2041679	WP_017666157.1	chorismate mutase
10	wild-type	KVF90_09795	2075818	2076729	WP_017666174.1	CDP-diacylglycerol--serine O-phosphatidyltransferase
10	wild-type	KVF90_09800	2076668	2076931		hypothetical protein
10	wild-type	KVF90_09880	2090839	2091474	WP_017666189.1	2OG-Fe(II) oxygenase
10	wild-type	KVF90_10025	2117160	2118419	WP_007163735.1	beta-ketoacyl-ACP synthase II
10	wild-type	KVF90_10415	2208620	2209723	WP_007163941.1	FAD-binding oxidoreductase
10	wild-type	KVF90_10565	2233944	2234456		cytochrome c
10	wild-type	KVF90_10570	2234461	2235144	WP_007164701.1	cytochrome b/b6 domain-containing protein
10	wild-type	KVF90_10585	2236382	2237806	WP_017665216.1	adenosylhomocysteinase
10	wild-type	KVF90_10685	2267948	2268226	WP_010237704.1	succinate dehydrogenase assembly factor 2
10	wild-type	KVF90_10765	2287894	2288862	WP_017664093.1	thymidylate synthase
10	wild-type	KVF90_10850	2301692	2302321	WP_017664078.1	thiamine phosphate synthase
10	wild-type	KVF90_10865	2303665	2304087	WP_007164034.1	elongation factor P
10	wild-type	KVF90_10945	2323521	2325161	WP_010237804.1	DNA polymerase Y family protein
10	wild-type	KVF90_10955	2325633	2326871	WP_017664058.1	putative DNA modification/repair radical SAM protein
10	wild-type	KVF90_10960	2326871	2328319	WP_017664057.1	UdgX family uracil-DNA binding protein
10	wild-type	KVF90_10975	2332542	2333231	WP_010237821.1	phosphate regulon transcriptional regulator PhoB
10	wild-type	KVF90_10980	2333470	2334138	WP_017664053.1	phosphate signaling complex protein PhoU
10	wild-type	KVF90_11010	2339243	2341051	WP_017664048.1	single-stranded-DNA-specific exonuclease RecJ
10	wild-type	KVF90_11180	2369767	2370708	WP_017664018.1	ABC transporter ATP-binding protein
10	wild-type	KVF90_11185	2370708	2371475	WP_017664017.1	ABC transporter permease
10	wild-type	KVF90_11390	2407301	2409157	WP_017663976.1	DNA mismatch repair endonuclease MutL
10	wild-type	KVF90_11485	2425862	2426557	WP_013833598.1	ComF family protein
10	wild-type	KVF90_11565	2441187	2441543		hypothetical protein
10	wild-type	KVF90_11590	2445845	2447143		serine hydrolase
10	wild-type	KVF90_11695	2466343	2468652	WP_017663910.1	patatin-like protein
10	wild-type	KVF90_11735	2476140	2477510	WP_017663902.1	M20/M25/M40 family metallo-hydrolase
10	wild-type	KVF90_11765	2484115	2485281	WP_016746982.1	aspartyl/asparaginyl beta-hydroxylase domain-containing protein
10	wild-type	KVF90_11770	2485353	2485910		carboxypeptidase-like regulatory domain-containing protein
10	wild-type	KVF90_11895	2510159	2512936	WP_017665251.1	DNA gyrase subunit A
10	wild-type	KVF90_11945	2522382	2522684	WP_017664120.1	septum formation initiator family protein
10	wild-type	KVF90_12040	2540189	2540878	WP_007015125.1	transcriptional repressor LexA
10	wild-type	KVF90_12075	2548960	2550162		hypothetical protein
10	wild-type	KVF90_12085	2550671	2553214	WP_017665643.1	ATPase
10	wild-type	KVF90_12265	2589808	2590557	WP_007164342.1	SDR family NAD(P)-dependent oxidoreductase
10	wild-type	KVF90_12440	2625716	2627299	WP_017664673.1	long-chain fatty acid--CoA ligase
10	wild-type	KVF90_12450	2628788	2632288	WP_017665591.1	DNA polymerase III subunit alpha
10	wild-type	KVF90_12640	2665953	2666312	WP_017665556.1	YciI family protein
10	wild-type	KVF90_12665	2671294	2672205		alpha/beta hydrolase
10	wild-type	KVF90_12680	2673617	2675284	WP_007014756.1	DNA repair protein RecN
10	wild-type	KVF90_12730	2682496	2682756	WP_012976203.1	type II toxin-antitoxin system CcdA family antitoxin
10	wild-type	KVF90_12795	2699243	2700007	WP_010240038.1	3-oxoacyl-[acyl-carrier-protein] reductase
10	wild-type	KVF90_12875	2712939	2713706	WP_011414402.1	SDR family oxidoreductase
10	wild-type	KVF90_12945	2726973	2727923	WP_017665378.1	carbon-nitrogen hydrolase family protein
10	wild-type	KVF90_13025	2739946	2740506		hypothetical protein
10	wild-type	KVF90_13075	2748276	2750177		acyltransferase
10	wild-type	KVF90_13215	2777351	2779123	WP_010234903.1	cation:proton antiporter
10	wild-type	KVF90_13225	2782095	2783162	WP_008993050.1	recombinase RecA
10	wild-type	KVF90_13370	2815882	2816622	WP_017664131.1	ABC transporter ATP-binding protein
10	wild-type	KVF90_13665	2866972	2867520	WP_017665157.1	TetR/AcrR family transcriptional regulator
10	wild-type	KVF90_13720	2874895	2875677	WP_017665166.1	TlyA family RNA methyltransferase
10	wild-type	KVF90_13865	2904251	2905129	WP_016745050.1	pirin family protein
10	wild-type	KVF90_13915	2915829	2916194	WP_017665664.1	metalloregulator ArsR/SmtB family transcription factor
10	wild-type	KVF90_13930	2918544	2918870	WP_017665667.1	metalloregulator ArsR/SmtB family transcription factor
10	wild-type	KVF90_13970	2931560	2933107	WP_007165075.1	tryptophan 7-halogenase
10	wild-type	KVF90_14040	2947087	2947539	WP_013833128.1	MucR family transcriptional regulator
10	wild-type	KVF90_14090	2955775	2956653		hypothetical protein
10	wild-type	KVF90_14150	2966134	2966700	WP_017665711.1	DUF721 domain-containing protein
10	wild-type	KVF90_14205	2976145	2976786	WP_010234369.1	MBL fold metallo-hydrolase
10	wild-type	KVF90_14210	2976853	2977350		hypothetical protein
10	wild-type	KVF90_14215	2977350	2978030	WP_008829417.1	S24 family peptidase
10	wild-type	KVF90_14220	2978154	2978357	WP_006833646.1	hypothetical protein
10	wild-type	KVF90_14225	2978354	2978761	WP_017665727.1	hypothetical protein
10	wild-type	KVF90_14295	2991598	2993766	WP_010410653.1	primosomal protein N
10	wild-type	KVF90_14480	3029702	3030121		DUF3703 domain-containing protein
10	wild-type	KVF90_14620	3057215	3057835	WP_017665807.1	LuxR C-terminal-related transcriptional regulator
10	wild-type	KVF90_14655	3063734	3065929	WP_017665814.1	excinuclease ABC subunit UvrB
10	wild-type	KVF90_14735	3082486	3083652	WP_019516095.1	alpha-hydroxy-acid oxidizing protein
10	wild-type	KVF90_15160	3187072	3188013	WP_018075964.1	HEPN domain-containing protein
10	wild-type	KVF90_15175	3189176	3190840	WP_015459437.1	recombinase family protein
10	wild-type	KVF90_15185	3191065	3191445	WP_008832682.1	heat shock protein HspQ
10	wild-type	KVF90_15235	3199915	3200499	WP_017666456.1	YceI family protein
10	wild-type	KVF90_15325	3212175	3212351	WP_010237364.1	hypothetical protein
10	wild-type	KVF90_15425	3225552	3228050	WP_003043551.1	exo 1%2C3/1%2C4-beta-D-glucan glucohydrolase
10	wild-type	KVF90_15450	3234010	3234894	WP_013836346.1	SMP-30/gluconolactonase/LRE family protein
10	wild-type	KVF90_15505	3252811	3254337	WP_007406778.1	tryptophan 7-halogenase
10	wild-type	KVF90_15585	3271263	3271673		tetratricopeptide repeat protein
10	wild-type	KVF90_15905	3348177	3348992	WP_017664753.1	DUF1499 domain-containing protein
10	wild-type	KVF90_15925	3353064	3354200	WP_017664757.1	FAD-dependent oxidoreductase
10	wild-type	KVF90_16080	3382355	3383272	WP_010239036.1	sulfite exporter TauE/SafE family protein
10	wild-type	KVF90_16125	3391286	3392017	WP_017663837.1	N-acetylmuramoyl-L-alanine amidase
10	wild-type	KVF90_16130	3392045	3392698	WP_017663838.1	histidine phosphotransferase
10	wild-type	KVF90_16150	3395112	3396020		hypothetical protein
10	wild-type	KVF90_16165	3398139	3399077	WP_013833068.1	cation diffusion facilitator family transporter
10	wild-type	KVF90_16180	3400530	3401138	WP_017663847.1	fasciclin domain-containing protein
10	wild-type	KVF90_16205	3405768	3407246	WP_008833072.1	amidase
10	wild-type	KVF90_16360	3437613	3437852	WP_017663883.1	hypothetical protein
10	wild-type	KVF90_16370	3439404	3440216	WP_017663885.1	L%2CD-transpeptidase family protein
10	wild-type	KVF90_16395	3445852	3446019	WP_017666378.1	YdcH family protein
10	wild-type	KVF90_16420	3449715	3450527		helix-turn-helix domain-containing protein
10	wild-type	KVF90_16465	3456549	3456854		hypothetical protein
10	wild-type	KVF90_16495	3460880	3461644	WP_010235270.1	class II aldolase/adducin family protein
10	wild-type	KVF90_16580	3482016	3482993	WP_017665424.1	aspartyl protease family protein
10	wild-type	KVF90_16610	3489813	3490370	WP_010414680.1	ATP-dependent protease subunit HslV
10	wild-type	KVF90_16635	3492543	3492941		hypothetical protein
10	wild-type	KVF90_16685	3499105	3499455		BLUF domain-containing protein
10	wild-type	KVF90_16720	3506831	3508018	WP_008071209.1	XRE family transcriptional regulator
10	wild-type	KVF90_16725	3508015	3508713	WP_008071210.1	hypothetical protein
10	wild-type	KVF90_16770	3521167	3521718	WP_019832405.1	DUF2384 domain-containing protein
10	wild-type	KVF90_16885	3548387	3549265		hypothetical protein
10	wild-type	KVF90_17005	3575467	3576471		hypothetical protein
10	wild-type	KVF90_17025	3579460	3579783	WP_010185614.1	hypothetical protein
10	wild-type	KVF90_17160	3604205	3604831	WP_007165335.1	Tim44/TimA family putative adaptor protein
10	wild-type	KVF90_17190	3609621	3610328	WP_017665468.1	alpha/beta fold hydrolase
11	wild-type	KVF90_00690	141039	141887		GGDEF domain-containing protein
11	wild-type	KVF90_01045	225862	230058	WP_010409901.1	DNA-directed RNA polymerase subunit beta
11	wild-type	KVF90_01415	321794	322822	WP_011414838.1	fatty acid desaturase
11	wild-type	KVF90_01990	429625	430725	WP_011415682.1	phenylalanine--tRNA ligase subunit alpha
11	wild-type	KVF90_02075	448533	449255	WP_017665042.1	CoA transferase subunit A
11	wild-type	KVF90_02405	513859	514605	WP_017182736.1	electron transfer flavoprotein subunit beta/FixA family protein
11	wild-type	KVF90_02705	573821	574786	WP_017663765.1	ParB/RepB/Spo0J family partition protein
11	wild-type	KVF90_02785	587292	588149	WP_019834199.1	shikimate dehydrogenase
11	wild-type	KVF90_02865	599314	599865	WP_007012589.1	protein-L-isoaspartate O-methyltransferase
11	wild-type	KVF90_03315	688650	689876	WP_017664453.1	histidine kinase
11	wild-type	KVF90_03470	709986	710366		hypothetical protein
11	wild-type	KVF90_03800	784627	785523	WP_017664355.1	prolipoprotein diacylglyceryl transferase
11	wild-type	KVF90_03850	793084	794691	WP_010543961.1	methylcrotonoyl-CoA carboxylase
11	wild-type	KVF90_03915	807386	808987	WP_017664337.1	glutamine-hydrolyzing GMP synthase
11	wild-type	KVF90_04185	858678	858842		hypothetical protein
11	wild-type	KVF90_05205	1068463	1069749	WP_017665881.1	acyl-CoA dehydrogenase family protein
11	wild-type	KVF90_05450	1112739	1113851	WP_007612981.1	S-(hydroxymethyl)glutathione dehydrogenase/class III alcohol dehydrogenase
11	wild-type	KVF90_05460	1114231	1116666		M1 family metallopeptidase
11	wild-type	KVF90_05610	1149836	1150870	WP_017666438.1	ferrochelatase
11	wild-type	KVF90_05870	1206132	1206695	WP_017664556.1	VOC family protein
11	wild-type	KVF90_07060	1455484	1455630		hypothetical protein
11	wild-type	KVF90_07490	1560481	1561476	WP_006834509.1	glucokinase
11	wild-type	KVF90_07890	1674550	1675359	WP_017664284.1	twin-arginine translocase subunit TatC
11	wild-type	KVF90_08375	1782706	1783554	WP_017665092.1	archaetidylserine decarboxylase
11	wild-type	KVF90_08515	1807984	1808640	WP_014075662.1	alpha/beta hydrolase
11	wild-type	KVF90_08740	1854103	1854177		tRNA-Phe
11	wild-type	KVF90_08950	1893350	1894099	WP_007013038.1	pyridoxine 5-phosphate synthase
11	wild-type	KVF90_09190	1938753	1940363	WP_010414305.1	lysine--tRNA ligase
11	wild-type	KVF90_09685	2048972	2049946	WP_019370435.1	helix-turn-helix domain-containing protein
11	wild-type	KVF90_09865	2089300	2089779	WP_011445037.1	3-hydroxyacyl-ACP dehydratase FabZ
11	wild-type	KVF90_10020	2116762	2116998	WP_003039428.1	acyl carrier protein
11	wild-type	KVF90_10250	2171908	2172426	WP_017666326.1	pyridoxamine 5-phosphate oxidase family protein
11	wild-type	KVF90_10310	2187236	2188456	WP_006834335.1	5-aminolevulinate synthase
11	wild-type	KVF90_10370	2199270	2199956	WP_017664097.1	ribonuclease III
11	wild-type	KVF90_10940	2321199	2322776	WP_017664062.1	amino acid permease
11	wild-type	KVF90_11235	2378602	2379879	WP_006832007.1	serine hydroxymethyltransferase
11	wild-type	KVF90_11640	2456723	2457265	WP_017663925.1	SCP-like extracellular
11	wild-type	KVF90_11720	2472773	2473828	WP_006832111.1	alanine racemase
11	wild-type	KVF90_11785	2487252	2488301	WP_017665273.1	lytic murein transglycosylase
11	wild-type	KVF90_11860	2503612	2504628	WP_013833664.1	tRNA dihydrouridine synthase DusB
11	wild-type	KVF90_11935	2519796	2521163	WP_007015205.1	pyruvate dehydrogenase complex E1 component subunit beta
11	wild-type	KVF90_12835	2706159	2707652		DUF4118 domain-containing protein
11	wild-type	KVF90_13030	2740546	2741076	WP_017665363.1	hypothetical protein
11	wild-type	KVF90_13040	2741650	2741874	WP_017665361.1	F0F1 ATP synthase subunit C
11	wild-type	KVF90_13110	2754226	2755440	WP_017665346.1	tryptophan synthase subunit beta
11	wild-type	KVF90_13180	2770898	2771476	WP_017665333.1	hypothetical protein
11	wild-type	KVF90_13240	2786570	2788981	WP_008831280.1	response regulator
11	wild-type	KVF90_13265	2792520	2794475	WP_017664156.1	lytic transglycosylase domain-containing protein
11	wild-type	KVF90_13690	2870940	2871998	WP_007011345.1	3-isopropylmalate dehydrogenase
11	wild-type	KVF90_14255	2983939	2985384	WP_007015057.1	cysteine--tRNA ligase
11	wild-type	KVF90_14500	3034659	3035909	WP_017665783.1	N-succinylarginine dihydrolase
11	wild-type	KVF90_14530	3038799	3039473	WP_017665788.1	hypothetical protein
11	wild-type	KVF90_14540	3040121	3040903	WP_010234199.1	glucose 1-dehydrogenase
11	wild-type	KVF90_14660	3065976	3067481	WP_017665863.1	peptidase S10
11	wild-type	KVF90_15240	3200496	3200912	WP_017666457.1	30S ribosome-binding factor RbfA
11	wild-type	KVF90_15815	3323723	3324496	WP_017664733.1	PH domain-containing protein
11	wild-type	KVF90_16015	3368907	3370187	WP_008832569.1	RluA family pseudouridine synthase
11	wild-type	KVF90_16190	3402709	3403296		DUF998 domain-containing protein
11	wild-type	KVF90_16555	3476083	3476197		5S ribosomal RNA
11	wild-type	KVF90_16730	3508988	3510403	WP_004883043.1	DUF4263 domain-containing protein
11	wild-type	KVF90_16940	3559275	3561275		polysaccharide biosynthesis tyrosine autokinase
11	wild-type	KVF90_17220	3615865	3616620	WP_017665474.1	class I SAM-dependent methyltransferase
12	wild-type	KVF90_00600	125087	125494	WP_003041387.1	RidA family protein
12	wild-type	KVF90_00605	125491	125793	WP_017665931.1	hypothetical protein
12	wild-type	KVF90_00635	133262	133573	WP_017665926.1	DUF1244 domain-containing protein
12	wild-type	KVF90_00650	134326	135024		CPBP family intramembrane metalloprotease
12	wild-type	KVF90_00890	182395	182700	WP_008830763.1	conjugal transfer protein TraD
12	wild-type	KVF90_00910	185030	185287	WP_015449411.1	helix-turn-helix transcriptional regulator
12	wild-type	KVF90_00945	200736	201302		thermonuclease family protein
12	wild-type	KVF90_01050	230480	230617	WP_017664918.1	hypothetical protein
12	wild-type	KVF90_01120	241565	242965		hypothetical protein
12	wild-type	KVF90_01200	258241	258609	WP_017664893.1	biopolymer transporter ExbD
12	wild-type	KVF90_01250	269496	270731	WP_011414917.1	integrase arm-type DNA-binding domain-containing protein
12	wild-type	KVF90_01315	284918	293602		autotransporter-associated beta strand repeat-containing protein
12	wild-type	KVF90_01330	296854	297927	WP_017979763.1	chemotaxis response regulator protein-glutamate methylesterase
12	wild-type	KVF90_01530	345151	346461	WP_017666429.1	Rieske 2Fe-2S domain-containing protein
12	wild-type	KVF90_01550	351198	352145		NmrA family NAD(P)-binding protein
12	wild-type	KVF90_01585	356928	357461		hypothetical protein
12	wild-type	KVF90_01635	366487	367296	WP_017669484.1	SDR family oxidoreductase
12	wild-type	KVF90_01730	383928	384350	WP_017664822.1	DUF4112 domain-containing protein
12	wild-type	KVF90_02190	469924	470310		hypothetical protein
12	wild-type	KVF90_02450	524215	525384	WP_011415607.1	tRNA 2-thiouridine(34) synthase MnmA
12	wild-type	KVF90_02580	548347	549339	WP_017663736.1	NAD(P)H-quinone oxidoreductase
12	wild-type	KVF90_02620	556683	557327	WP_013039132.1	DUF1275 family protein
12	wild-type	KVF90_02695	572226	572726	WP_017663763.1	GAF domain-containing protein
12	wild-type	KVF90_02730	579507	579761	WP_011415523.1	hypothetical protein
12	wild-type	KVF90_03135	655879	656262	WP_007165832.1	helix-turn-helix transcriptional regulator
12	wild-type	KVF90_03265	680254	681009	WP_019368239.1	glutaredoxin
12	wild-type	KVF90_03380	698229	699497	WP_007165786.1	phosphoribosylamine--glycine ligase
12	wild-type	KVF90_03660	748524	749453	WP_017664385.1	right-handed parallel beta-helix repeat-containing protein
12	wild-type	KVF90_03820	789604	790410	WP_017980225.1	ATP-binding cassette domain-containing protein
12	wild-type	KVF90_04025	828590	829636	WP_017664804.1	ribonucleotide-diphosphate reductase subunit beta
12	wild-type	KVF90_04535	938158	938880		ABC transporter permease
12	wild-type	KVF90_04960	1027037	1027753	WP_013833856.1	helix-turn-helix transcriptional regulator
12	wild-type	KVF90_05185	1063865	1064731	WP_010404331.1	S-methyl-5-thioadenosine phosphorylase
12	wild-type	KVF90_05480	1120863	1122656		FAD-binding protein
12	wild-type	KVF90_05500	1128614	1129378		DJ-1/PfpI family protein
12	wild-type	KVF90_06245	1281265	1283172	WP_017664629.1	class I poly(R)-hydroxyalkanoic acid synthase
12	wild-type	KVF90_06590	1358855	1359946		VOC family protein
12	wild-type	KVF90_06720	1395117	1395578	WP_010408622.1	DNA starvation/stationary phase protection protein
12	wild-type	KVF90_06730	1396269	1396748	WP_006833311.1	NUDIX domain-containing protein
12	wild-type	KVF90_06885	1427589	1428017	WP_010236374.1	hypothetical protein
12	wild-type	KVF90_06915	1431556	1431996	WP_017664963.1	cupin domain-containing protein
12	wild-type	KVF90_07830	1665019	1665195	WP_010912633.1	YegP family protein
12	wild-type	KVF90_07835	1665318	1665776	WP_017664273.1	ribonuclease HI
12	wild-type	KVF90_08040	1706369	1706986	WP_010238870.1	DNA-3-methyladenine glycosylase 2 family protein
12	wild-type	KVF90_08480	1800327	1800656	WP_017665111.1	hypothetical protein
12	wild-type	KVF90_08665	1836416	1837978	WP_017666249.1	long-chain-fatty-acid--CoA ligase
12	wild-type	KVF90_09155	1928832	1929215	WP_003041225.1	VOC family protein
12	wild-type	KVF90_09315	1973387	1974208		SDR family NAD(P)-dependent oxidoreductase
12	wild-type	KVF90_09700	2051884	2054277	WP_017666167.1	endopeptidase La
12	wild-type	KVF90_09740	2061685	2062035		hypothetical protein
12	wild-type	KVF90_10050	2120698	2123163		tetratricopeptide repeat protein
12	wild-type	KVF90_10550	2231998	2232393	WP_007163966.1	metallopeptidase family protein
12	wild-type	KVF90_10560	2233366	2233809		hypothetical protein
12	wild-type	KVF90_10675	2262842	2264137		hypothetical protein
12	wild-type	KVF90_11040	2345209	2345994	WP_007166281.1	DUF2189 domain-containing protein
12	wild-type	KVF90_11520	2432748	2433668	WP_017663951.1	cysteine synthase A
12	wild-type	KVF90_11620	2452993	2453961	WP_017980033.1	glutathione synthase
12	wild-type	KVF90_11645	2457269	2457895	WP_010238059.1	RdgB/HAM1 family non-canonical purine NTP pyrophosphatase
12	wild-type	KVF90_11880	2506922	2507383	WP_017665254.1	type II toxin-antitoxin system RatA family toxin
12	wild-type	KVF90_12325	2603121	2604641	WP_017664649.1	chain-length determining protein
12	wild-type	KVF90_12420	2623131	2624216	WP_017664667.1	PA0069 family radical SAM protein
12	wild-type	KVF90_12650	2667656	2668153	WP_017665554.1	CinA family protein
12	wild-type	KVF90_12765	2692463	2694160	WP_007164436.1	alpha/beta fold hydrolase
12	wild-type	KVF90_12800	2700023	2700601		hypothetical protein
12	wild-type	KVF90_13380	2817618	2818448	WP_017664129.1	ABC transporter substrate-binding protein
12	wild-type	KVF90_13670	2867667	2868029	WP_011414583.1	hypothetical protein
12	wild-type	KVF90_13780	2885754	2886455	WP_013831901.1	pirin family protein
12	wild-type	KVF90_14020	2944623	2945201	WP_010410843.1	NifU family protein
12	wild-type	KVF90_14140	2964858	2965079	WP_017500092.1	hypothetical protein
12	wild-type	KVF90_14160	2967564	2968310	WP_017665713.1	DsbA family protein
12	wild-type	KVF90_14400	3013981	3014358	WP_010234252.1	DUF2794 domain-containing protein
12	wild-type	KVF90_14405	3014367	3015137	WP_004212405.1	serine acetyltransferase
12	wild-type	KVF90_14565	3042865	3043605	WP_017665796.1	arylesterase
12	wild-type	KVF90_14615	3056317	3057045	WP_017665806.1	extensin family protein
12	wild-type	KVF90_14650	3063078	3063611		DUF3617 domain-containing protein
12	wild-type	KVF90_14815	3100071	3101156	WP_013053720.1	putative urea ABC transporter substrate-binding protein
12	wild-type	KVF90_14820	3101335	3102315	WP_017665825.1	YncE family protein
12	wild-type	KVF90_14980	3147473	3148570		DUF4932 domain-containing protein
12	wild-type	KVF90_15155	3186153	3186485		hypothetical protein
12	wild-type	KVF90_15170	3188877	3189179		helix-turn-helix domain-containing protein
12	wild-type	KVF90_15480	3243699	3247061	WP_019370296.1	TonB-dependent receptor
12	wild-type	KVF90_16350	3436068	3437147	WP_017663880.1	potassium channel family protein
12	wild-type	KVF90_16375	3440224	3441144	WP_007163154.1	tRNA lysidine(34) synthetase TilS
12	wild-type	KVF90_16430	3451229	3451942	WP_017665409.1	hypothetical protein
12	wild-type	KVF90_16640	3493082	3493621	WP_010414656.1	single-stranded DNA-binding protein
12	wild-type	KVF90_16970	3567772	3568983		glycosyltransferase
12	wild-type	KVF90_17180	3608439	3609098	WP_013834267.1	DUF4136 domain-containing protein
13	wild-type	KVF90_00015	2075	2851	WP_010235904.1	HesA/MoeB/ThiF family protein
13	wild-type	KVF90_00150	29875	31365	WP_010235940.1	YifB family Mg chelatase-like AAA ATPase
13	wild-type	KVF90_00220	41909	43429	WP_017666007.1	replicative DNA helicase
13	wild-type	KVF90_00415	88122	90332	WP_017665972.1	polysaccharide biosynthesis tyrosine autokinase
13	wild-type	KVF90_00630	131724	133196	WP_017665927.1	pyruvate kinase
13	wild-type	KVF90_00695	141924	143111	WP_003048972.1	formate-dependent phosphoribosylglycinamide formyltransferase
13	wild-type	KVF90_00875	178138	178419	WP_012048639.1	type II toxin-antitoxin system RelE/ParE family toxin
13	wild-type	KVF90_01065	231457	231864	WP_017664915.1	phosphate-starvation-inducible PsiE family protein
13	wild-type	KVF90_01380	309460	311874	WP_007013563.1	glycogen/starch/alpha-glucan phosphorylase
13	wild-type	KVF90_01510	341504	342151		glutathione S-transferase family protein
13	wild-type	KVF90_01835	400120	400665		hypothetical protein
13	wild-type	KVF90_02195	470452	470952	WP_017665023.1	DUF892 family protein
13	wild-type	KVF90_02215	476674	477087		hypothetical protein
13	wild-type	KVF90_02330	498551	499315	WP_017665060.1	SDR family oxidoreductase
13	wild-type	KVF90_02430	521560	522750	WP_014074823.1	efflux RND transporter periplasmic adaptor subunit
13	wild-type	KVF90_02435	522920	523189	WP_017184327.1	GlsB/YeaQ/YmgE family stress response membrane protein
13	wild-type	KVF90_02440	523323	523622	WP_008995171.1	DUF1153 domain-containing protein
13	wild-type	KVF90_02555	543706	544443	WP_017663732.1	DUF1013 domain-containing protein
13	wild-type	KVF90_02740	580564	581202		hypothetical protein
13	wild-type	KVF90_02890	604445	604717	WP_017663801.1	hypothetical protein
13	wild-type	KVF90_02965	616408	617049	WP_007165888.1	YqiJ family protein
13	wild-type	KVF90_03000	625277	626266	WP_008994421.1	agmatine deiminase family protein
13	wild-type	KVF90_03105	649991	650344	WP_017672324.1	GntR family transcriptional regulator
13	wild-type	KVF90_03225	671912	672940	WP_017664471.1	NAD(+)/NADH kinase
13	wild-type	KVF90_03325	690759	691631	WP_007165799.1	carboxylating nicotinate-nucleotide diphosphorylase
13	wild-type	KVF90_03395	700623	701687	WP_017664438.1	adenosine kinase
13	wild-type	KVF90_03620	741379	742269	WP_017664393.1	phenylalanine 4-monooxygenase
13	wild-type	KVF90_03735	766021	767175	WP_017664367.1	DUF2157 domain-containing protein
13	wild-type	KVF90_03775	776073	776636	WP_007679305.1	thiamine phosphate synthase
13	wild-type	KVF90_03825	790524	791690	WP_006832590.1	isovaleryl-CoA dehydrogenase
13	wild-type	KVF90_03875	797849	798358		nuclear transport factor 2 family protein
13	wild-type	KVF90_03945	812262	813227	WP_008831209.1	ABC transporter ATP-binding protein
13	wild-type	KVF90_04130	845844	846758	WP_017665899.1	HpcH/HpaI aldolase/citrate lyase family protein
13	wild-type	KVF90_04155	851841	852545	WP_010336314.1	endonuclease/exonuclease/phosphatase family protein
13	wild-type	KVF90_04550	940560	941204		hypothetical protein
13	wild-type	KVF90_04990	1031411	1032520		aldo/keto reductase
13	wild-type	KVF90_05150	1057138	1059147	WP_007164881.1	pyridoxamine 5-phosphate oxidase family protein
13	wild-type	KVF90_05520	1131195	1131941	WP_017666410.1	cell division ATP-binding protein FtsE
13	wild-type	KVF90_05525	1131938	1132885	WP_017666409.1	FtsX-like permease family protein
13	wild-type	KVF90_05600	1146472	1147479	WP_017666440.1	Mrp/NBP35 family ATP-binding protein
13	wild-type	KVF90_05675	1160803	1161732	WP_017666426.1	isopenicillin N synthase family oxygenase
13	wild-type	KVF90_05750	1181837	1182280	WP_017664533.1	NADH:ubiquinone oxidoreductase subunit NDUFA12
13	wild-type	KVF90_06065	1247930	1249021	WP_017664597.1	isoaspartyl peptidase/L-asparaginase
13	wild-type	KVF90_06475	1333094	1334254	WP_017666268.1	CoA transferase
13	wild-type	KVF90_06480	1334235	1335065	WP_017668134.1	helix-turn-helix domain-containing protein
13	wild-type	KVF90_06490	1337073	1339277	WP_017666266.1	TonB-dependent receptor
13	wild-type	KVF90_06610	1364671	1366260		hypothetical protein
13	wild-type	KVF90_06775	1407070	1408332	WP_017664986.1	lycopene beta-cyclase CrtY
13	wild-type	KVF90_06985	1445687	1446337	WP_017664950.1	guanylate kinase
13	wild-type	KVF90_07725	1637697	1638266		hypothetical protein
13	wild-type	KVF90_07845	1666795	1667772	WP_017664275.1	4-hydroxy-3-methylbut-2-enyl diphosphate reductase
13	wild-type	KVF90_07865	1671277	1672299	WP_007163282.1	beta-N-acetylhexosaminidase
13	wild-type	KVF90_07895	1675360	1677012	WP_007163289.1	amidohydrolase
13	wild-type	KVF90_07920	1686061	1686624	WP_017664290.1	lysozyme
13	wild-type	KVF90_07925	1686845	1687051	WP_007163298.1	helix-turn-helix transcriptional regulator
13	wild-type	KVF90_07975	1698490	1699317	WP_017664300.1	type I methionyl aminopeptidase
13	wild-type	KVF90_08150	1729678	1731150	WP_017664328.1	SPOR domain-containing protein
13	wild-type	KVF90_08185	1737538	1738602	WP_008830189.1	GTPase ObgE
13	wild-type	KVF90_08235	1746081	1747271	WP_017666018.1	cystathionine beta-lyase
13	wild-type	KVF90_08240	1747268	1748125	WP_017666017.1	sulfurtransferase
13	wild-type	KVF90_08250	1749399	1749872	WP_017665064.1	preQ(1) synthase
13	wild-type	KVF90_08340	1776606	1777160	WP_017665085.1	L%2CD-transpeptidase family protein
13	wild-type	KVF90_08435	1791438	1792865	WP_017665102.1	DNA recombination protein RmuC
13	wild-type	KVF90_08530	1811022	1811357	WP_017665121.1	2Fe-2S iron-sulfur cluster binding domain-containing protein
13	wild-type	KVF90_08560	1817179	1817733	WP_010414011.1	DUF1285 domain-containing protein
13	wild-type	KVF90_08805	1869476	1870402	WP_011413479.1	thioesterase family protein
13	wild-type	KVF90_08905	1888809	1889288	WP_017666058.1	PaaI family thioesterase
13	wild-type	KVF90_09045	1908701	1909204	WP_010127465.1	hypothetical protein
13	wild-type	KVF90_09095	1916888	1918300	WP_017666095.1	YdiU family protein
13	wild-type	KVF90_09180	1935142	1937886	WP_006834534.1	ATP-dependent DNA helicase
13	wild-type	KVF90_09195	1940372	1940905	WP_008832978.1	DUF1003 domain-containing protein
13	wild-type	KVF90_09390	1990563	1991165		TetR/AcrR family transcriptional regulator
13	wild-type	KVF90_09425	1994973	1996742		sensor histidine kinase
13	wild-type	KVF90_09675	2046553	2048361	WP_007163666.1	DNA polymerase III subunit gamma/tau
13	wild-type	KVF90_09745	2062380	2062928	WP_010544879.1	recombinase family protein
13	wild-type	KVF90_09790	2075069	2075821	WP_007678186.1	phosphatidylserine decarboxylase
13	wild-type	KVF90_09885	2091706	2091782		tRNA-His
13	wild-type	KVF90_09980	2108795	2108986		hypothetical protein
13	wild-type	KVF90_10360	2197719	2198135		hypothetical protein
13	wild-type	KVF90_10510	2225115	2227022	WP_007163959.1	hypothetical protein
13	wild-type	KVF90_10635	2251515	2251790		hypothetical protein
13	wild-type	KVF90_10985	2334138	2334905	WP_010237825.1	phosphate ABC transporter ATP-binding protein PstB
13	wild-type	KVF90_11240	2379924	2380403	WP_007164112.1	ribose 5-phosphate isomerase B
13	wild-type	KVF90_11295	2392521	2392808		hypothetical protein
13	wild-type	KVF90_11655	2458716	2459759	WP_017663920.1	heat-inducible transcriptional repressor HrcA
13	wild-type	KVF90_11700	2468726	2470093	WP_008832736.1	DNA repair protein RadA
13	wild-type	KVF90_11885	2507383	2508354	WP_010413454.1	lipoyl synthase
13	wild-type	KVF90_12215	2576335	2577348	WP_017665615.1	D-glycerate dehydrogenase
13	wild-type	KVF90_12415	2622438	2622968	WP_007014818.1	molybdenum cofactor biosynthesis protein B
13	wild-type	KVF90_12620	2662206	2662931	WP_017665562.1	SDR family oxidoreductase
13	wild-type	KVF90_13015	2738192	2738947	WP_011414428.1	hydroxyacylglutathione hydrolase
13	wild-type	KVF90_13140	2761107	2762267	WP_017665341.1	aromatic ring-hydroxylating dioxygenase subunit alpha
13	wild-type	KVF90_13165	2766060	2768378	WP_017665337.1	UvrD-helicase domain-containing protein
13	wild-type	KVF90_13185	2771652	2773121	WP_017665332.1	FAD-binding oxidoreductase
13	wild-type	KVF90_13195	2774124	2775113	WP_007164527.1	N-formylglutamate amidohydrolase
13	wild-type	KVF90_13260	2791527	2792414	WP_006831959.1	4-hydroxy-tetrahydrodipicolinate synthase
13	wild-type	KVF90_13285	2796096	2797349	WP_011414483.1	23S rRNA (adenine(2503)-C(2))-methyltransferase RlmN
13	wild-type	KVF90_13360	2811585	2812466		winged helix-turn-helix domain-containing protein
13	wild-type	KVF90_13725	2875713	2876270		hypothetical protein
13	wild-type	KVF90_14045	2947708	2948130	WP_007164683.1	transcriptional repressor
13	wild-type	KVF90_14100	2957286	2958734	WP_017665699.1	magnesium transporter
13	wild-type	KVF90_14120	2961428	2961820	WP_007164700.1	DUF1489 domain-containing protein
13	wild-type	KVF90_14170	2971767	2972198	WP_017665717.1	MerR family transcriptional regulator
13	wild-type	KVF90_14175	2972250	2972549	WP_011414644.1	integration host factor subunit alpha
13	wild-type	KVF90_14380	3009887	3011260	WP_008995762.1	bifunctional UDP-N-acetylglucosamine diphosphorylase/glucosamine-1-phosphate N-acetyltransferase GlmU
13	wild-type	KVF90_14890	3119525	3120334	WP_011541885.1	class I mannose-6-phosphate isomerase
13	wild-type	KVF90_14895	3120331	3123777	WP_017980748.1	glycoside hydrolase family 2
13	wild-type	KVF90_14930	3131960	3133459	WP_018250746.1	tryptophan 7-halogenase
13	wild-type	KVF90_14990	3149411	3150442		hypothetical protein
13	wild-type	KVF90_15130	3179447	3180655		hypothetical protein
13	wild-type	KVF90_15180	3190796	3190885		tRNA-Ser
13	wild-type	KVF90_15380	3219102	3219518	WP_011413631.1	acyl-CoA thioesterase
13	wild-type	KVF90_15465	3238602	3239726	WP_004211428.1	LacI family DNA-binding transcriptional regulator
13	wild-type	KVF90_15625	3280907	3281416		hypothetical protein
13	wild-type	KVF90_15890	3345175	3345843	WP_017664749.1	hypothetical protein
13	wild-type	KVF90_16160	3397460	3398131	WP_017663843.1	monofunctional biosynthetic peptidoglycan transglycosylase
13	wild-type	KVF90_16230	3410953	3412365	WP_017663854.1	ribosome biogenesis GTPase Der
13	wild-type	KVF90_16310	3428745	3429491	WP_017663873.1	hypothetical protein
13	wild-type	KVF90_16390	3443496	3445766	WP_017666377.1	phosphoenolpyruvate--protein phosphotransferase
13	wild-type	KVF90_16410	3447288	3448760	WP_017665406.1	glycerol kinase GlpK
13	wild-type	KVF90_16415	3448817	3449701	WP_017665407.1	MBL fold metallo-hydrolase
13	wild-type	KVF90_16670	3497024	3497476	WP_011413001.1	hypothetical protein
13	wild-type	KVF90_16890	3549366	3549785		lasso peptide biosynthesis B2 protein
13	wild-type	KVF90_16905	3552660	3553841		hypothetical protein
13	wild-type	KVF90_17095	3593499	3594149		Crp/Fnr family transcriptional regulator
13	wild-type	KVF90_17130	3600916	3601206	WP_007681059.1	hypothetical protein
13	wild-type	KVF90_17185	3609203	3609595		energy transducer TonB
14	wild-type	KVF90_02095	451607	452491	WP_017978322.1	alpha/beta hydrolase
14	wild-type	KVF90_02290	492477	493364	WP_008831742.1	fumarylacetoacetate hydrolase family protein
14	wild-type	KVF90_03180	663770	664003		hypothetical protein
14	wild-type	KVF90_03420	704326	704691	WP_017664433.1	iron-sulfur cluster assembly accessory protein
14	wild-type	KVF90_04210	865184	866074		2-dehydro-3-deoxygalactonokinase
14	wild-type	KVF90_05640	1155159	1155704	WP_008829756.1	peptide-methionine (S)-S-oxide reductase MsrA
14	wild-type	KVF90_05690	1168921	1169646	WP_017666423.1	energy transducer TonB
14	wild-type	KVF90_05900	1210514	1211419	WP_011540533.1	SPFH domain-containing protein
14	wild-type	KVF90_06785	1409425	1410285	WP_006953545.1	MBL fold metallo-hydrolase
14	wild-type	KVF90_06965	1440583	1441776	WP_010236342.1	acyl-CoA dehydrogenase family protein
14	wild-type	KVF90_07120	1466562	1466789	WP_006958563.1	AbrB/MazE/SpoVT family DNA-binding domain-containing protein
14	wild-type	KVF90_07375	1528093	1530405	WP_003047050.1	TonB-dependent receptor
14	wild-type	KVF90_07710	1629087	1631663	WP_006833854.1	ATP-dependent chaperone ClpB
14	wild-type	KVF90_08165	1732775	1733521	WP_007012052.1	Bax inhibitor-1/YccA family protein
14	wild-type	KVF90_08295	1766831	1767484	WP_017665076.1	PadR family transcriptional regulator
14	wild-type	KVF90_08820	1872647	1874740	WP_010414129.1	sodium-translocating pyrophosphatase
14	wild-type	KVF90_09105	1919331	1920380	WP_017666097.1	glycosyltransferase
14	wild-type	KVF90_09635	2039649	2040569		hypothetical protein
14	wild-type	KVF90_10275	2176044	2177297	WP_018075860.1	glycosyltransferase%2C exosortase A system-associated
14	wild-type	KVF90_11725	2473913	2474500	WP_007015255.1	polyhydroxyalkanoate synthesis repressor PhaR
14	wild-type	KVF90_13060	2744009	2744290	WP_008995821.1	YnbE family lipoprotein
14	wild-type	KVF90_13155	2764061	2765020		DUF4189 domain-containing protein
14	wild-type	KVF90_13715	2874497	2874700		hypothetical protein
14	wild-type	KVF90_14610	3055841	3056236	WP_017665805.1	VOC family protein
14	wild-type	KVF90_15280	3208769	3208954	WP_011413648.1	hypothetical protein
14	wild-type	KVF90_15415	3223641	3223967	WP_007685536.1	Grx4 family monothiol glutaredoxin
14	wild-type	KVF90_15720	3303111	3303269	WP_017664714.1	light-harvesting protein
14	wild-type	KVF90_15725	3303334	3303528	WP_017664715.1	light-harvesting protein
14	wild-type	KVF90_16095	3386310	3386747	WP_011413215.1	VOC family protein
14	wild-type	KVF90_16435	3452019	3453020	WP_017665410.1	quinolinate synthase NadA
15	wild-type	KVF90_00460	100802	101848		class I SAM-dependent methyltransferase
15	wild-type	KVF90_00485	105085	106128	WP_007166234.1	dTDP-glucose 4%2C6-dehydratase
15	wild-type	KVF90_00860	175767	176291	WP_013831722.1	ImmA/IrrE family metallo-endopeptidase
15	wild-type	KVF90_02370	505243	508146	WP_007165631.1	isoleucine--tRNA ligase
15	wild-type	KVF90_02920	607462	608544	WP_017664528.1	COX15/CtaA family protein
15	wild-type	KVF90_03130	655407	655916	WP_017664485.1	FKBP-type peptidyl-prolyl cis-trans isomerase
15	wild-type	KVF90_03160	658809	659822		VacJ family lipoprotein
15	wild-type	KVF90_03170	660388	662316	WP_008995283.1	1-deoxy-D-xylulose-5-phosphate synthase
15	wild-type	KVF90_03290	682943	683494	WP_007165809.1	DUF2141 domain-containing protein
15	wild-type	KVF90_07015	1449406	1450170	WP_017664943.1	imidazole glycerol phosphate synthase subunit HisF
15	wild-type	KVF90_07075	1457301	1458614	WP_010545420.1	cystathionine gamma-synthase family protein
15	wild-type	KVF90_07480	1556583	1557608	WP_017664210.1	LacI family transcriptional regulator
15	wild-type	KVF90_07885	1674114	1674557	WP_010411735.1	Sec-independent protein translocase protein TatB
15	wild-type	KVF90_07950	1694137	1694475	WP_003414756.1	P-II family nitrogen regulator
15	wild-type	KVF90_09080	1913455	1914369	WP_017666092.1	EamA family transporter RarD
15	wild-type	KVF90_09890	2091829	2092896	WP_012050170.1	amino acid dehydrogenase
15	wild-type	KVF90_09990	2110458	2111066	WP_008996863.1	CDP-diacylglycerol--glycerol-3-phosphate 3-phosphatidyltransferase
15	wild-type	KVF90_10380	2200839	2202401	WP_017664095.1	glucose-6-phosphate isomerase
15	wild-type	KVF90_10480	2220142	2222196	WP_007680988.1	acetyl/propionyl/methylcrotonyl-CoA carboxylase subunit alpha
15	wild-type	KVF90_10520	2228187	2229131	WP_017665204.1	acetyl-CoA carboxylase carboxyltransferase subunit alpha
15	wild-type	KVF90_10695	2270370	2270870	WP_020817663.1	low molecular weight phosphotyrosine protein phosphatase
15	wild-type	KVF90_11385	2406055	2407098	WP_017663977.1	rod shape-determining protein
15	wild-type	KVF90_11550	2437837	2439036	WP_008833178.1	DUF1343 domain-containing protein
15	wild-type	KVF90_11830	2495226	2496518	WP_017665264.1	GTPase HflX
15	wild-type	KVF90_12485	2637700	2638047	WP_017665584.1	PilZ domain-containing protein
15	wild-type	KVF90_14605	3054328	3055788	WP_008600564.1	sodium/proline symporter PutP
15	wild-type	KVF90_15195	3192091	3192939	WP_017666347.1	ABC transporter permease
15	wild-type	KVF90_15215	3195591	3197891	WP_007013687.1	polyribonucleotide nucleotidyltransferase
15	wild-type	KVF90_16385	3442382	3443347		helix-turn-helix domain-containing protein
15	wild-type	KVF90_17080	3589488	3590222		Crp/Fnr family transcriptional regulator
16	wild-type	KVF90_00065	11003	12154	WP_007165360.1	succinyl-diaminopimelate desuccinylase
16	wild-type	KVF90_00505	108577	109842		nucleotidyltransferase family protein
16	wild-type	KVF90_00515	111512	111787		PqqD family protein
16	wild-type	KVF90_01290	280464	281429		FecR family protein
16	wild-type	KVF90_01385	311871	314033	WP_007013564.1	1%2C4-alpha-glucan branching protein GlgB
16	wild-type	KVF90_01505	340841	341269	WP_011415633.1	PH domain-containing protein
16	wild-type	KVF90_01570	354453	356045	WP_017664854.1	fatty acid--CoA ligase
16	wild-type	KVF90_01735	384356	385819	WP_017664821.1	peptide ABC transporter substrate-binding protein
16	wild-type	KVF90_01870	402747	405071	WP_011415709.1	DUF2460 domain-containing protein
16	wild-type	KVF90_01945	418602	419564	WP_017664995.1	sterol desaturase family protein
16	wild-type	KVF90_02035	436508	436906		hypothetical protein
16	wild-type	KVF90_02385	509218	510522	WP_017665294.1	hemolysin family protein
16	wild-type	KVF90_02420	516622	517914	WP_017665301.1	DUF445 domain-containing protein
16	wild-type	KVF90_02425	517963	521484	WP_017665302.1	efflux RND transporter permease subunit
16	wild-type	KVF90_02475	528704	529693	WP_017665312.1	DnaJ domain-containing protein
16	wild-type	KVF90_02645	561441	564290	WP_010239501.1	helicase
16	wild-type	KVF90_02710	574783	575559	WP_007012619.1	AAA family ATPase
16	wild-type	KVF90_02775	585866	586711	WP_007012606.1	kinase/pyrophosphorylase
16	wild-type	KVF90_02895	604725	605486	WP_007403705.1	metallophosphoesterase
16	wild-type	KVF90_02955	613684	614562	WP_017664522.1	UTP--glucose-1-phosphate uridylyltransferase
16	wild-type	KVF90_03025	630197	630388	WP_011541000.1	helix-turn-helix transcriptional regulator
16	wild-type	KVF90_03050	634872	639590	WP_017664499.1	NAD-glutamate dehydrogenase
16	wild-type	KVF90_03285	682281	683057	WP_017664459.1	sterol desaturase family protein
16	wild-type	KVF90_03300	685429	686796	WP_017664456.1	M48 family metalloprotease
16	wild-type	KVF90_03510	719077	719847	WP_017181525.1	DUF4019 domain-containing protein
16	wild-type	KVF90_03570	731142	731762	WP_017183955.1	ribonuclease D
16	wild-type	KVF90_03585	733411	733683		hypothetical protein
16	wild-type	KVF90_03690	753213	753890	WP_011444109.1	RNA pseudouridine synthase
16	wild-type	KVF90_03695	753933	755747	WP_007165951.1	aminodeoxychorismate synthase component I
16	wild-type	KVF90_03940	811929	812189	WP_017663805.1	zinc-finger domain-containing protein
16	wild-type	KVF90_04370	904046	905125		AraC family transcriptional regulator
16	wild-type	KVF90_05590	1144380	1145225	WP_017666442.1	protease modulator HflC
16	wild-type	KVF90_05630	1154140	1154544		hypothetical protein
16	wild-type	KVF90_05740	1180587	1181261	WP_017666413.1	RecX family transcriptional regulator
16	wild-type	KVF90_06045	1244180	1245337	WP_017664592.1	flavodoxin-dependent (E)-4-hydroxy-3-methylbut-2-enyl-diphosphate synthase
16	wild-type	KVF90_06115	1258245	1258904	WP_017664607.1	RlmE family RNA methyltransferase
16	wild-type	KVF90_06140	1261857	1262696	WP_010415385.1	bifunctional hydroxymethylpyrimidine kinase/phosphomethylpyrimidine kinase
16	wild-type	KVF90_06275	1286604	1286954		hypothetical protein
16	wild-type	KVF90_06380	1309629	1310813		galactokinase
16	wild-type	KVF90_06710	1393026	1394399	WP_017666367.1	DUF839 domain-containing protein
16	wild-type	KVF90_06825	1417434	1418675		DUF4263 domain-containing protein
16	wild-type	KVF90_06980	1443904	1445562		hypothetical protein
16	wild-type	KVF90_06995	1446802	1447281	WP_004208566.1	hypothetical protein
16	wild-type	KVF90_07065	1455811	1456344	WP_011414818.1	J domain-containing protein
16	wild-type	KVF90_07250	1496620	1497330	WP_013053711.1	response regulator transcription factor
16	wild-type	KVF90_07260	1498878	1499294		hypothetical protein
16	wild-type	KVF90_08230	1745092	1746084	WP_007163356.1	mechanosensitive ion channel
16	wild-type	KVF90_08495	1804180	1806030	WP_017665114.1	DUF885 domain-containing protein
16	wild-type	KVF90_08525	1809928	1811025	WP_017665120.1	cysteine desulfurase
16	wild-type	KVF90_08595	1823319	1824080	WP_010238639.1	SDR family oxidoreductase
16	wild-type	KVF90_08655	1835191	1835898	WP_017666247.1	NAD(P)H-binding protein
16	wild-type	KVF90_08880	1883321	1884157	WP_017666054.1	DUF2236 domain-containing protein
16	wild-type	KVF90_09040	1908004	1908693	WP_017666084.1	Crp/Fnr family transcriptional regulator
16	wild-type	KVF90_09340	1977998	1978798		hypothetical protein
16	wild-type	KVF90_09460	2002075	2002515	WP_017666134.1	3-dehydroquinate dehydratase
16	wild-type	KVF90_09660	2045315	2045593	WP_010412288.1	ETC complex I subunit
16	wild-type	KVF90_09815	2079133	2079534		hypothetical protein
16	wild-type	KVF90_09895	2092994	2093752	WP_017666191.1	heme ABC transporter permease CcmC
16	wild-type	KVF90_09905	2093907	2094368	WP_017666193.1	cytochrome c maturation protein CcmE
16	wild-type	KVF90_10295	2184815	2185297		hypothetical protein
16	wild-type	KVF90_10320	2189462	2190442		LuxR C-terminal-related transcriptional regulator
16	wild-type	KVF90_10325	2190565	2191155	WP_013833970.1	glycerol-3-phosphate 1-O-acyltransferase PlsY
16	wild-type	KVF90_10365	2198151	2199104	WP_017664098.1	GTPase Era
16	wild-type	KVF90_10780	2291353	2292654	WP_017664090.1	2-oxo acid dehydrogenase subunit E2
16	wild-type	KVF90_10970	2331819	2332538	WP_017664055.1	extensin family protein
16	wild-type	KVF90_11115	2359534	2360073		TetR/AcrR family transcriptional regulator
16	wild-type	KVF90_11205	2375592	2375903	WP_011414053.1	chorismate mutase
16	wild-type	KVF90_11570	2441600	2442784	WP_017663941.1	VWA domain-containing protein
16	wild-type	KVF90_11740	2477685	2479964	WP_017663900.1	ribonuclease R
16	wild-type	KVF90_11745	2479968	2480420	WP_007164223.1	universal stress protein
16	wild-type	KVF90_11900	2512929	2513594	WP_017665250.1	lysoplasmalogenase
16	wild-type	KVF90_12210	2575741	2576238	WP_017665616.1	hypothetical protein
16	wild-type	KVF90_12615	2661716	2662096	WP_011414361.1	succinate dehydrogenase%2C cytochrome b556 subunit
16	wild-type	KVF90_12660	2669130	2671280	WP_017665551.1	NAD-dependent DNA ligase LigA
16	wild-type	KVF90_12980	2732174	2732518	WP_013846613.1	TIGR02300 family protein
16	wild-type	KVF90_13125	2757038	2757892	WP_010411421.1	acetyl-CoA carboxylase%2C carboxyltransferase subunit beta
16	wild-type	KVF90_13220	2779136	2781805	WP_011444937.1	alanine--tRNA ligase
16	wild-type	KVF90_13245	2789116	2789673	WP_017664160.1	DUF2062 domain-containing protein
16	wild-type	KVF90_13270	2794493	2794972	WP_013834057.1	transcription elongation factor GreB
16	wild-type	KVF90_13365	2812561	2815473	WP_010234797.1	excinuclease ABC subunit UvrA
16	wild-type	KVF90_13450	2833303	2834772	WP_006831907.1	beta-lactamase family protein
16	wild-type	KVF90_13630	2859441	2859854	WP_017665151.1	Co2+/Mg2+ efflux protein ApaG
16	wild-type	KVF90_13710	2873619	2874167	WP_017665164.1	tryptophan-rich sensory protein
16	wild-type	KVF90_13735	2877664	2878740	WP_017665168.1	branched-chain amino acid aminotransferase
16	wild-type	KVF90_13905	2911052	2914390		TonB-dependent receptor
16	wild-type	KVF90_14025	2945198	2945806	WP_017665685.1	malonic semialdehyde reductase
16	wild-type	KVF90_14075	2951998	2953041	WP_017665694.1	PhoH family protein
16	wild-type	KVF90_14420	3017219	3018337	WP_017665767.1	phosphoribosylformylglycinamidine cyclo-ligase
16	wild-type	KVF90_14460	3024030	3026306	WP_017665776.1	LPS assembly protein LptD
16	wild-type	KVF90_14680	3071420	3072265	WP_017665859.1	hypothetical protein
16	wild-type	KVF90_14740	3083779	3084123	WP_017672603.1	DUF393 domain-containing protein
16	wild-type	KVF90_15125	3177836	3179149		erythromycin esterase family protein
16	wild-type	KVF90_15250	3201355	3203898	WP_011413657.1	translation initiation factor IF-2
16	wild-type	KVF90_15500	3251327	3252814		tryptophan 7-halogenase
16	wild-type	KVF90_15535	3259295	3260824	WP_017664678.1	Ppx/GppA family phosphatase
16	wild-type	KVF90_16145	3394188	3395108	WP_017663841.1	RNA polymerase sigma factor RpoH
16	wild-type	KVF90_16245	3413785	3414267	WP_007011634.1	bacterioferritin
16	wild-type	KVF90_16470	3456851	3457540	WP_010414771.1	lipoyl(octanoyl) transferase LipB
16	wild-type	KVF90_16570	3479522	3479598		tRNA-Ile
16	wild-type	KVF90_16585	3483059	3484918	WP_017665425.1	ABC transporter ATP-binding protein/permease
16	wild-type	KVF90_16630	3492310	3492546	WP_010544494.1	helix-turn-helix transcriptional regulator
16	wild-type	KVF90_16900	3551682	3552599		hypothetical protein
16	wild-type	KVF90_16915	3554415	3554684		PqqD family protein
16	wild-type	KVF90_17000	3574604	3575470		polysaccharide deacetylase family protein
16	wild-type	KVF90_17035	3580507	3580869	WP_007684193.1	PRC-barrel domain-containing protein
16	wild-type	KVF90_17085	3590831	3592969		PAS domain-containing protein
16	wild-type	KVF90_17200	3610967	3611425	WP_006832520.1	dUTP diphosphatase

## Sheet: B-C+
Cluster	Strain	ID	Start	End	Protein_ID	Predicted_function
1	B-C+	KVF90_01305	282659	283228		hypothetical protein
1	B-C+	KVF90_01310	283342	284574	WP_010337368.1	hypothetical protein
1	B-C+	KVF90_01390	314071	315336	WP_008993443.1	glucose-1-phosphate adenylyltransferase
1	B-C+	KVF90_02920	607462	608544	WP_017664528.1	COX15/CtaA family protein
1	B-C+	KVF90_03125	654079	655395	WP_013831645.1	amidohydrolase family protein
1	B-C+	KVF90_05710	1174117	1174758		biliverdin-producing heme oxygenase
1	B-C+	KVF90_06865	1424458	1424670	WP_017664974.1	cold-shock protein
1	B-C+	KVF90_06870	1424760	1424972	WP_007165168.1	hypothetical protein
1	B-C+	KVF90_06875	1424991	1426211		hypothetical protein
1	B-C+	KVF90_07580	1597480	1597998		DUF2853 family protein
1	B-C+	KVF90_07585	1598535	1598690	WP_017668829.1	light-harvesting protein
1	B-C+	KVF90_07590	1598704	1598886		light-harvesting protein
1	B-C+	KVF90_07600	1600700	1602055	WP_003046570.1	NADP-specific glutamate dehydrogenase
1	B-C+	KVF90_08185	1737538	1738602	WP_008830189.1	GTPase ObgE
1	B-C+	KVF90_08635	1830929	1831945	WP_017666243.1	hypothetical protein
1	B-C+	KVF90_08965	1896003	1897055	WP_020819364.1	cytochrome c oxidase subunit II
1	B-C+	KVF90_09885	2091706	2091782		tRNA-His
1	B-C+	KVF90_09975	2106914	2108602	WP_017666205.1	thiamine pyrophosphate-binding protein
1	B-C+	KVF90_10365	2198151	2199104	WP_017664098.1	GTPase Era
1	B-C+	KVF90_10520	2228187	2229131	WP_017665204.1	acetyl-CoA carboxylase carboxyltransferase subunit alpha
1	B-C+	KVF90_12175	2568980	2569648	WP_008994009.1	NADH-quinone oxidoreductase subunit NuoE
1	B-C+	KVF90_12770	2694305	2695153	WP_017665539.1	alpha/beta hydrolase
1	B-C+	KVF90_13220	2779136	2781805	WP_011444937.1	alanine--tRNA ligase
1	B-C+	KVF90_14420	3017219	3018337	WP_017665767.1	phosphoribosylformylglycinamidine cyclo-ligase
1	B-C+	KVF90_14715	3078431	3078787	WP_007164846.1	response regulator
1	B-C+	KVF90_14720	3078938	3079573	WP_010410393.1	maleylacetoacetate isomerase
1	B-C+	KVF90_15215	3195591	3197891	WP_007013687.1	polyribonucleotide nucleotidyltransferase
1	B-C+	KVF90_15280	3208769	3208954	WP_011413648.1	hypothetical protein
1	B-C+	KVF90_15655	3286986	3287987	WP_007164978.1	magnesium chelatase ATPase subunit I
1	B-C+	KVF90_15700	3298015	3298962	WP_017664710.1	chlorophyll synthesis pathway protein BchC
1	B-C+	KVF90_15705	3298962	3299951	WP_007164986.1	chlorophyllide a reductase iron protein subunit X
1	B-C+	KVF90_15710	3299956	3301494	WP_017664712.1	chlorophyllide a reductase subunit Y
1	B-C+	KVF90_15715	3301491	3302936	WP_017664713.1	chlorophyllide a reductase subunit Z
1	B-C+	KVF90_15720	3303111	3303269	WP_017664714.1	light-harvesting protein
1	B-C+	KVF90_15725	3303334	3303528	WP_017664715.1	light-harvesting protein
1	B-C+	KVF90_15730	3303627	3304451	WP_010184134.1	photosynthetic reaction center subunit L
1	B-C+	KVF90_15735	3304466	3305437	WP_017664717.1	photosynthetic reaction center subunit M
1	B-C+	KVF90_15750	3306366	3307562	WP_007164996.1	geranylgeranyl diphosphate reductase
1	B-C+	KVF90_15755	3307559	3308932	WP_017664721.1	BCD family MFS transporter
1	B-C+	KVF90_15760	3308932	3309852	WP_010236064.1	chlorophyll synthase ChlG
1	B-C+	KVF90_15770	3311593	3312462	WP_017664724.1	cobalamin-dependent protein
1	B-C+	KVF90_15775	3312729	3313277	WP_017664725.1	2-vinyl bacteriochlorophyllide hydratase
1	B-C+	KVF90_15780	3313313	3314587	WP_017672666.1	ferredoxin:protochlorophyllide reductase (ATP-dependent) subunit N
1	B-C+	KVF90_15790	3316158	3319796	WP_017664728.1	magnesium chelatase subunit H
1	B-C+	KVF90_16230	3410953	3412365	WP_017663854.1	ribosome biogenesis GTPase Der
2	B-C+	KVF90_01455	329538	330395	WP_017664876.1	cytochrome c1
2	B-C+	KVF90_01460	330451	331827	WP_007165613.1	cytochrome b/b6
2	B-C+	KVF90_01465	331894	332457	WP_017664874.1	ubiquinol-cytochrome c reductase iron-sulfur subunit
2	B-C+	KVF90_01715	380971	381873	WP_017664825.1	SDR family oxidoreductase
2	B-C+	KVF90_01765	389387	389842	WP_017664815.1	RidA family protein
2	B-C+	KVF90_02150	462622	463152	WP_019515471.1	inorganic diphosphatase
2	B-C+	KVF90_02600	552822	553829	WP_017663740.1	ligase-associated DNA damage response exonuclease
2	B-C+	KVF90_02610	554391	555989	WP_017663742.1	cisplatin damage response ATP-dependent DNA ligase
2	B-C+	KVF90_02985	621130	621921	WP_007165884.1	ferritin-like domain-containing protein
2	B-C+	KVF90_03605	737708	739885	WP_017664396.1	M13 family metallopeptidase
2	B-C+	KVF90_03615	741016	741273	WP_017664394.1	hypothetical protein
2	B-C+	KVF90_04065	834688	835584	WP_017664797.1	bifunctional methylenetetrahydrofolate dehydrogenase/methenyltetrahydrofolate cyclohydrolase FolD
2	B-C+	KVF90_05610	1149836	1150870	WP_017666438.1	ferrochelatase
2	B-C+	KVF90_05885	1208983	1209957		hypothetical protein
2	B-C+	KVF90_05960	1226991	1228580	WP_010235852.1	alkyl hydroperoxide reductase subunit F
2	B-C+	KVF90_06185	1269901	1270524	WP_017664617.1	sigma-70 family RNA polymerase sigma factor
2	B-C+	KVF90_06200	1272713	1273501	WP_017664620.1	response regulator
2	B-C+	KVF90_06740	1398272	1399534	WP_007165186.1	multidrug effflux MFS transporter
2	B-C+	KVF90_06925	1433359	1433520	WP_006967174.1	hypothetical protein
2	B-C+	KVF90_07085	1460319	1461533	WP_007165104.1	DUF547 domain-containing protein
2	B-C+	KVF90_08540	1812002	1812886		DUF4349 domain-containing protein
2	B-C+	KVF90_08765	1856517	1859744		hypothetical protein
2	B-C+	KVF90_09910	2094396	2096384	WP_017666194.1	heme lyase CcmF/NrfE family subunit
2	B-C+	KVF90_10310	2187236	2188456	WP_006834335.1	5-aminolevulinate synthase
2	B-C+	KVF90_10560	2233366	2233809		hypothetical protein
2	B-C+	KVF90_10680	2264379	2267897	WP_017665240.1	transcription-repair coupling factor
2	B-C+	KVF90_10790	2292894	2293148	WP_008829027.1	DUF2842 domain-containing protein
2	B-C+	KVF90_11030	2343055	2344059	WP_017664043.1	nitronate monooxygenase family protein
2	B-C+	KVF90_11545	2437244	2437747	WP_017663946.1	tryptophan-rich sensory protein
2	B-C+	KVF90_12230	2579565	2580296	WP_017665612.1	methyltransferase domain-containing protein
2	B-C+	KVF90_12235	2580302	2581429	WP_010413334.1	peptide chain release factor 2
2	B-C+	KVF90_12240	2581521	2582063	WP_017665610.1	peroxiredoxin
2	B-C+	KVF90_12260	2589123	2589752	WP_006832231.1	class I SAM-dependent methyltransferase
2	B-C+	KVF90_12265	2589808	2590557	WP_007164342.1	SDR family NAD(P)-dependent oxidoreductase
2	B-C+	KVF90_12495	2639365	2640750	WP_007164395.1	DNA photolyase family protein
2	B-C+	KVF90_13930	2918544	2918870	WP_017665667.1	metalloregulator ArsR/SmtB family transcription factor
2	B-C+	KVF90_13995	2936580	2937548	WP_017665679.1	FAD-dependent oxidoreductase
2	B-C+	KVF90_14055	2948997	2949881	WP_011414625.1	LysR family transcriptional regulator
2	B-C+	KVF90_14300	2993802	2995358	WP_017665738.1	cryptochrome/photolyase family protein
2	B-C+	KVF90_14365	3008342	3008938	WP_007164767.1	heme-binding protein
2	B-C+	KVF90_14745	3084120	3084254	WP_007163766.1	DUF2474 domain-containing protein
2	B-C+	KVF90_14855	3108501	3110558	WP_019516947.1	hydantoinase/oxoprolinase family protein
2	B-C+	KVF90_14860	3110563	3112461	WP_017665817.1	hydantoinase B/oxoprolinase family protein
2	B-C+	KVF90_15235	3199915	3200499	WP_017666456.1	YceI family protein
2	B-C+	KVF90_15900	3347469	3347954	WP_017664751.1	cytochrome c family protein
2	B-C+	KVF90_15935	3356208	3357245	WP_017664759.1	HlyD family efflux transporter periplasmic adaptor subunit
2	B-C+	KVF90_16180	3400530	3401138	WP_017663847.1	fasciclin domain-containing protein
2	B-C+	KVF90_16330	3433263	3433502		hypothetical protein
2	B-C+	KVF90_16625	3491706	3492239	WP_017665433.1	DUF177 domain-containing protein
2	B-C+	KVF90_16645	3493786	3494448	WP_017665435.1	COQ9 family protein
2	B-C+	KVF90_17210	3613183	3614337		hypothetical protein
2	B-C+	KVF90_17215	3614304	3615860	WP_017665473.1	2-polyprenylphenol 6-hydroxylase
2	B-C+	KVF90_17220	3615865	3616620	WP_017665474.1	class I SAM-dependent methyltransferase
3	B-C+	KVF90_00305	64770	65114	WP_004208279.1	DNA-directed RNA polymerase subunit omega
3	B-C+	KVF90_01470	332687	333409	WP_017664873.1	peptidoglycan editing factor PgeF
3	B-C+	KVF90_02225	478122	478697	WP_013831559.1	cob(I)yrinic acid a%2Cc-diamide adenosyltransferase
3	B-C+	KVF90_02990	621932	622405	WP_007012781.1	peroxiredoxin
3	B-C+	KVF90_04060	834407	834688	WP_006832605.1	YggT family protein
3	B-C+	KVF90_06105	1256490	1257383	WP_013831792.1	prephenate dehydratase
3	B-C+	KVF90_06180	1269228	1269836	WP_011414966.1	superoxide dismutase
3	B-C+	KVF90_06190	1270521	1270739	WP_017664618.1	hypothetical protein
3	B-C+	KVF90_06300	1290013	1290879		class I SAM-dependent methyltransferase
3	B-C+	KVF90_07985	1699740	1700363	WP_017664301.1	hypothetical protein
3	B-C+	KVF90_08260	1752496	1757982	WP_017669541.1	AMP-binding protein
3	B-C+	KVF90_08265	1758087	1761785	WP_017665067.1	SDR family NAD(P)-dependent oxidoreductase
3	B-C+	KVF90_08275	1762770	1762842		tRNA-Thr
3	B-C+	KVF90_08735	1853260	1854063	WP_011413460.1	phosphoribosylaminoimidazolesuccinocarboxamide synthase
3	B-C+	KVF90_09530	2017805	2019268		S8 family serine peptidase
3	B-C+	KVF90_09895	2092994	2093752	WP_017666191.1	heme ABC transporter permease CcmC
3	B-C+	KVF90_10195	2156602	2157828	WP_017666317.1	saccharopine dehydrogenase family protein
3	B-C+	KVF90_10205	2158303	2159280	WP_006834342.1	peptidyl-alpha-hydroxyglycine alpha-amidating lyase family protein
3	B-C+	KVF90_14190	2974785	2974961	WP_006957677.1	50S ribosomal protein L32
3	B-C+	KVF90_14750	3084325	3085320	WP_007163767.1	cytochrome d ubiquinol oxidase subunit II
3	B-C+	KVF90_14755	3085320	3086774	WP_017665843.1	cytochrome ubiquinol oxidase subunit I
3	B-C+	KVF90_14845	3106785	3107456	WP_017665820.1	GntR family transcriptional regulator
3	B-C+	KVF90_14865	3112458	3113639	WP_007163609.1	CoA transferase
3	B-C+	KVF90_15930	3354466	3356211	WP_007165022.1	ABC transporter ATP-binding protein/permease
3	B-C+	KVF90_16620	3491182	3491709	WP_017665432.1	hypothetical protein
4	B-C+	KVF90_05705	1171574	1174120	WP_017666420.1	GAF domain-containing protein
4	B-C+	KVF90_09045	1908701	1909204	WP_010127465.1	hypothetical protein
4	B-C+	KVF90_14905	3125041	3126309	WP_019370157.1	MFS transporter
4	B-C+	KVF90_15680	3293189	3294202	WP_007677756.1	hypothetical protein
4	B-C+	KVF90_15685	3294261	3294980	WP_007164982.1	hydroxyneurosporene dehydrogenase
4	B-C+	KVF90_15690	3295100	3296668	WP_017664708.1	phytoene desaturase
4	B-C+	KVF90_15695	3296763	3297887	WP_017664709.1	methyltransferase domain-containing protein
4	B-C+	KVF90_15785	3314591	3316168	WP_017664727.1	ferredoxin:protochlorophyllide reductase (ATP-dependent) subunit B
5	B-C+	KVF90_00725	146403	148529	WP_017665387.1	PQQ-dependent dehydrogenase%2C methanol/ethanol family
5	B-C+	KVF90_01535	346674	349211		TonB-dependent receptor
5	B-C+	KVF90_01685	375488	376570		acyl-CoA dehydrogenase
5	B-C+	KVF90_02050	438410	440728	WP_007165482.1	DUF305 domain-containing protein
5	B-C+	KVF90_02060	442144	442431	WP_010409869.1	hypothetical protein
5	B-C+	KVF90_02320	496568	497554	WP_017665058.1	alpha-ketoacid dehydrogenase subunit beta
5	B-C+	KVF90_02325	497554	498522	WP_017665059.1	thiamine pyrophosphate-dependent dehydrogenase E1 component subunit alpha
5	B-C+	KVF90_02960	614602	616317	WP_019368332.1	flotillin family protein
5	B-C+	KVF90_06090	1253434	1254396	WP_017664602.1	MoxR family ATPase
5	B-C+	KVF90_08820	1872647	1874740	WP_010414129.1	sodium-translocating pyrophosphatase
5	B-C+	KVF90_10240	2168723	2170093		hypothetical protein
5	B-C+	KVF90_11605	2450511	2451701	WP_013040989.1	penicillin-binding protein activator
5	B-C+	KVF90_12110	2556698	2558176	WP_008994019.1	NADH-quinone oxidoreductase subunit NuoN
5	B-C+	KVF90_12125	2561757	2562077	WP_004211745.1	NADH-quinone oxidoreductase subunit NuoK
5	B-C+	KVF90_12815	2702461	2703888	WP_017665531.1	UDP-N-acetylmuramate--alanine ligase
5	B-C+	KVF90_13475	2837700	2838542		SRPBCC family protein
5	B-C+	KVF90_13940	2920263	2922230		MBL fold metallo-hydrolase
5	B-C+	KVF90_14220	2978154	2978357	WP_006833646.1	hypothetical protein
6	B-C+	KVF90_07055	1454962	1455483	WP_017664935.1	peptidoglycan-associated lipoprotein Pal
6	B-C+	KVF90_09860	2088599	2089279	WP_017666186.1	OmpH family outer membrane protein
6	B-C+	KVF90_10260	2173790	2174239	WP_017666328.1	MaoC family dehydratase
6	B-C+	KVF90_10395	2203752	2205314	WP_017669533.1	DEAD/DEAH box helicase
6	B-C+	KVF90_11145	2364467	2365378	WP_011445896.1	polyprenyl synthetase family protein
6	B-C+	KVF90_11150	2365421	2366185	WP_017664022.1	AIM24 family protein
6	B-C+	KVF90_13605	2854777	2855247	WP_005862793.1	30S ribosomal protein S7
7	B-C+	KVF90_02390	510722	511417	WP_017665295.1	OmpA family protein
7	B-C+	KVF90_02730	579507	579761	WP_011415523.1	hypothetical protein
7	B-C+	KVF90_03120	652652	654082	WP_017664487.1	amidohydrolase
7	B-C+	KVF90_04085	837445	838026	WP_017664794.1	tellurium resistance TerZ family protein
7	B-C+	KVF90_07110	1465286	1466143	WP_008995391.1	oxygen-dependent coproporphyrinogen oxidase
7	B-C+	KVF90_07545	1583774	1585630	WP_017664222.1	hypothetical protein
7	B-C+	KVF90_07550	1585630	1589739	WP_017664223.1	hypothetical protein
7	B-C+	KVF90_07570	1593321	1595849	WP_011443963.1	cyclic nucleotide-binding domain-containing protein
7	B-C+	KVF90_07760	1648170	1651406	WP_019517354.1	TonB-dependent receptor
7	B-C+	KVF90_09710	2054895	2055812	WP_017666169.1	hypothetical protein
7	B-C+	KVF90_12150	2564824	2566842	WP_008833056.1	NADH-quinone oxidoreductase subunit NuoG
7	B-C+	KVF90_12155	2566835	2567374		hypothetical protein
7	B-C+	KVF90_12160	2567371	2568663	WP_007164315.1	NADH-quinone oxidoreductase subunit NuoF
7	B-C+	KVF90_12180	2569823	2571034	WP_017665622.1	NADH-quinone oxidoreductase subunit D
7	B-C+	KVF90_12190	2571834	2572382	WP_006832213.1	NADH-quinone oxidoreductase subunit B
7	B-C+	KVF90_12195	2572409	2572783	WP_008994003.1	NADH-quinone oxidoreductase subunit A
7	B-C+	KVF90_13210	2776022	2777245	WP_007678322.1	NADP-dependent isocitrate dehydrogenase
7	B-C+	KVF90_13955	2925916	2926983	WP_007165072.1	LacI family transcriptional regulator
7	B-C+	KVF90_14490	3032495	3033649	WP_017665781.1	hydrolase
7	B-C+	KVF90_14495	3033646	3034662	WP_017665782.1	arginine N-succinyltransferase
7	B-C+	KVF90_14725	3079600	3080610	WP_017665850.1	fumarylacetoacetate hydrolase family protein
7	B-C+	KVF90_15665	3289675	3290547	WP_010162287.1	alpha/beta fold hydrolase
7	B-C+	KVF90_15745	3305831	3306313	WP_007164995.1	tryptophan-rich sensory protein
7	B-C+	KVF90_15765	3310159	3311580	WP_017664723.1	transcriptional regulator PpsR
8	B-C+	KVF90_02590	549810	552170	WP_017663738.1	ATP-dependent Clp protease ATP-binding subunit ClpA
8	B-C+	KVF90_03490	713565	714605	WP_011415477.1	quinone-dependent dihydroorotate dehydrogenase
8	B-C+	KVF90_08740	1854103	1854177		tRNA-Phe
8	B-C+	KVF90_09310	1966406	1973245		autotransporter-associated beta strand repeat-containing protein
8	B-C+	KVF90_10250	2171908	2172426	WP_017666326.1	pyridoxamine 5-phosphate oxidase family protein
8	B-C+	KVF90_13630	2859441	2859854	WP_017665151.1	Co2+/Mg2+ efflux protein ApaG
8	B-C+	KVF90_15240	3200496	3200912	WP_017666457.1	30S ribosome-binding factor RbfA
9	B-C+	KVF90_01710	379749	380957	WP_007682889.1	acyl-CoA dehydrogenase family protein
9	B-C+	KVF90_01755	387514	388635	WP_008071746.1	GNAT family N-acetyltransferase
9	B-C+	KVF90_01760	388662	389390	WP_007165531.1	glycerophosphodiester phosphodiesterase
9	B-C+	KVF90_01770	389845	390465	WP_017664814.1	HAD family hydrolase
9	B-C+	KVF90_02230	478710	478940	WP_011415748.1	HIG1 domain-containing protein
9	B-C+	KVF90_03000	625277	626266	WP_008994421.1	agmatine deiminase family protein
9	B-C+	KVF90_03080	645991	646479	WP_017664493.1	peptide-methionine (R)-S-oxide reductase MsrB
9	B-C+	KVF90_05880	1208391	1209008		bacteriochlorophyll 4-vinyl reductase
9	B-C+	KVF90_05900	1210514	1211419	WP_011540533.1	SPFH domain-containing protein
9	B-C+	KVF90_06880	1426284	1427519	WP_007165155.1	DNA photolyase
9	B-C+	KVF90_06920	1432060	1433358	WP_017664962.1	dipeptidase
9	B-C+	KVF90_08270	1761795	1762721	WP_011951466.1	acetyl-CoA carboxylase carboxyltransferase subunit alpha
9	B-C+	KVF90_09345	1978873	1979943		porin
9	B-C+	KVF90_10700	2271025	2272410	WP_017665244.1	AarF/ABC1/UbiB kinase family protein
9	B-C+	KVF90_11025	2342533	2343051	WP_017664044.1	AHH domain-containing protein
9	B-C+	KVF90_11540	2436732	2437247	WP_017663947.1	hypothetical protein
9	B-C+	KVF90_13800	2890461	2891480	WP_010234591.1	DNA topoisomerase IB
9	B-C+	KVF90_14740	3083779	3084123	WP_017672603.1	DUF393 domain-containing protein
9	B-C+	KVF90_14870	3113639	3114271	WP_017665815.1	isochorismatase family protein
9	B-C+	KVF90_15940	3357248	3358738	WP_017664760.1	TolC family protein
10	B-C+	KVF90_01620	362280	363611	WP_017664844.1	aromatic ring-hydroxylating dioxygenase subunit alpha
10	B-C+	KVF90_08485	1800671	1802239		DUF1570 domain-containing protein
10	B-C+	KVF90_09925	2097340	2097987	WP_017666197.1	tetratricopeptide repeat protein
11	B-C+	KVF90_09515	2015591	2016730		hypothetical protein
11	B-C+	KVF90_09540	2021391	2022443		hypothetical protein
11	B-C+	KVF90_09835	2081931	2082614	WP_008831815.1	di-trans%2Cpoly-cis-decaprenylcistransferase
11	B-C+	KVF90_10200	2157853	2158263	WP_010408531.1	GxxExxY protein
11	B-C+	KVF90_13470	2837027	2837395	WP_011540878.1	30S ribosomal protein S13
11	B-C+	KVF90_15225	3198348	3199262	WP_017666454.1	tRNA pseudouridine(55) synthase TruB
12	B-C+	KVF90_02295	493420	494283	WP_017668672.1	sterol desaturase family protein
12	B-C+	KVF90_02965	616408	617049	WP_007165888.1	YqiJ family protein
12	B-C+	KVF90_09040	1908004	1908693	WP_017666084.1	Crp/Fnr family transcriptional regulator
12	B-C+	KVF90_15490	3248801	3250336	WP_007165068.1	tryptophan 7-halogenase
12	B-C+	KVF90_16960	3564735	3565814		glycosyltransferase family 4 protein
13	B-C+	KVF90_01610	360426	361013	WP_017664846.1	carboxymuconolactone decarboxylase family protein
13	B-C+	KVF90_01695	377032	378198	WP_017664829.1	thiolase family protein
13	B-C+	KVF90_01795	392830	394293		hypothetical protein
13	B-C+	KVF90_02330	498551	499315	WP_017665060.1	SDR family oxidoreductase
13	B-C+	KVF90_02545	541367	541735	WP_006832880.1	polymer-forming cytoskeletal protein
13	B-C+	KVF90_02805	590312	590773	WP_017663784.1	PTS sugar transporter subunit IIA
13	B-C+	KVF90_02980	620286	621023	WP_017664519.1	M23 family metallopeptidase
13	B-C+	KVF90_03110	650555	652189	WP_007012802.1	peptide MFS transporter
13	B-C+	KVF90_04090	838086	839276	WP_013934325.1	TerD domain-containing protein
13	B-C+	KVF90_04800	998046	999008		hypothetical protein
13	B-C+	KVF90_06075	1250033	1250920	WP_007165287.1	RDD family protein
13	B-C+	KVF90_06785	1409425	1410285	WP_006953545.1	MBL fold metallo-hydrolase
13	B-C+	KVF90_07475	1555015	1556430	WP_011541689.1	sugar MFS transporter
13	B-C+	KVF90_08090	1714188	1715660	WP_013832098.1	UDP-N-acetylmuramoyl-L-alanyl-D-glutamate--2%2C 6-diaminopimelate ligase
13	B-C+	KVF90_08210	1741872	1743530	WP_007712027.1	nitrite/sulfite reductase
13	B-C+	KVF90_08220	1743970	1744269	WP_017666020.1	DUF2849 domain-containing protein
13	B-C+	KVF90_08605	1825974	1827095	WP_006950155.1	NAD(P) transhydrogenase subunit alpha
13	B-C+	KVF90_10235	2164402	2168652		molybdopterin-dependent oxidoreductase
13	B-C+	KVF90_10245	2170126	2171835		multicopper oxidase family protein
13	B-C+	KVF90_10940	2321199	2322776	WP_017664062.1	amino acid permease
13	B-C+	KVF90_11170	2369012	2369338		hypothetical protein
13	B-C+	KVF90_11175	2369387	2369710		hypothetical protein
13	B-C+	KVF90_11500	2427895	2429700	WP_007164173.1	acyl-CoA dehydrogenase C-terminal domain-containing protein
13	B-C+	KVF90_13640	2861963	2863990		alpha/beta fold hydrolase
13	B-C+	KVF90_13925	2916961	2918529	WP_017665666.1	SulP family inorganic anion transporter
13	B-C+	KVF90_14580	3046904	3047773		glycerophosphoryl diester phosphodiesterase membrane domain-containing protein
13	B-C+	KVF90_16255	3414848	3416146	WP_017663858.1	DUF418 domain-containing protein
13	B-C+	KVF90_17020	3578826	3579410	WP_010185612.1	tail fiber protein
14	B-C+	KVF90_09205	1941689	1942246		cytochrome b
14	B-C+	KVF90_14285	2990171	2990830		DUF2490 domain-containing protein
14	B-C+	KVF90_15660	3287984	3289678	WP_017664700.1	magnesium chelatase subunit D
15	B-C+	KVF90_01190	256908	257438	WP_010409549.1	biopolymer transporter ExbD
15	B-C+	KVF90_01195	257469	257900	WP_007687539.1	biopolymer transporter ExbD
15	B-C+	KVF90_02200	471085	473346	WP_008068395.1	NADP-dependent malic enzyme
15	B-C+	KVF90_02425	517963	521484	WP_017665302.1	efflux RND transporter permease subunit
15	B-C+	KVF90_02540	540250	541353	WP_017663729.1	M23 family metallopeptidase
15	B-C+	KVF90_07935	1687780	1691355		autotransporter domain-containing protein
15	B-C+	KVF90_07945	1692652	1694061	WP_011444767.1	type I glutamate--ammonia ligase
15	B-C+	KVF90_08180	1735447	1737384	WP_017664333.1	TonB-dependent receptor
15	B-C+	KVF90_08450	1794049	1794477	WP_017665105.1	PTS sugar transporter subunit IIA
15	B-C+	KVF90_08610	1827100	1827465		PH domain-containing protein
15	B-C+	KVF90_08620	1827760	1829304	WP_017666240.1	NAD(P)(+) transhydrogenase (Re/Si-specific) subunit beta
15	B-C+	KVF90_10255	2172483	2173664	WP_007165920.1	acetyl-CoA C-acyltransferase
15	B-C+	KVF90_11045	2346063	2347751	WP_006832406.1	2-isopropylmalate synthase
15	B-C+	KVF90_12740	2683302	2684753		hypothetical protein
15	B-C+	KVF90_13465	2836575	2836964	WP_007603045.1	30S ribosomal protein S11
15	B-C+	KVF90_14265	2986313	2986807		DUF2846 domain-containing protein
15	B-C+	KVF90_14340	3002623	3003492	WP_007682674.1	F0F1 ATP synthase subunit gamma
15	B-C+	KVF90_14350	3005315	3005572	WP_011446045.1	ATP synthase F1 subunit epsilon
15	B-C+	KVF90_14515	3036696	3037118	WP_019369360.1	large conductance mechanosensitive channel protein MscL
15	B-C+	KVF90_14585	3047806	3048255	WP_008832133.1	RDD family protein
15	B-C+	KVF90_15615	3279211	3279669		hypothetical protein
16	B-C+	KVF90_01550	351198	352145		NmrA family NAD(P)-binding protein
16	B-C+	KVF90_01690	376610	377035	WP_017669496.1	OB-fold domain-containing protein
16	B-C+	KVF90_01705	378967	379722	WP_017664827.1	ThuA domain-containing protein
16	B-C+	KVF90_04070	835611	836375	WP_017664796.1	hypothetical protein
16	B-C+	KVF90_04795	994888	997956		thioester reductase domain-containing protein
16	B-C+	KVF90_05910	1213630	1213872	WP_011541582.1	hypothetical protein
16	B-C+	KVF90_08615	1827475	1827756	WP_006833497.1	NAD(P) transhydrogenase subunit alpha
16	B-C+	KVF90_11200	2373514	2375538	WP_017977529.1	alpha/beta fold hydrolase
16	B-C+	KVF90_13990	2935828	2936607		FkbM family methyltransferase
16	B-C+	KVF90_16395	3445852	3446019	WP_017666378.1	YdcH family protein

## Sheet: both
Cluster	Strain	ID	Start	End	Protein_ID	Predicted_function
1	both	KVF90_12175	2568980	2569648	WP_008994009.1	NADH-quinone oxidoreductase subunit NuoE
1	both	KVF90_12770	2694305	2695153	WP_017665539.1	alpha/beta hydrolase
1	both	KVF90_14720	3078938	3079573	WP_010410393.1	maleylacetoacetate isomerase
1	both	KVF90_15730	3303627	3304451	WP_010184134.1	photosynthetic reaction center subunit L
1	both	KVF90_15735	3304466	3305437	WP_017664717.1	photosynthetic reaction center subunit M
2	both	KVF90_01465	331894	332457	WP_017664874.1	ubiquinol-cytochrome c reductase iron-sulfur subunit
2	both	KVF90_02610	554391	555989	WP_017663742.1	cisplatin damage response ATP-dependent DNA ligase
2	both	KVF90_06740	1398272	1399534	WP_007165186.1	multidrug effflux MFS transporter
2	both	KVF90_07085	1460319	1461533	WP_007165104.1	DUF547 domain-containing protein
2	both	KVF90_09910	2094396	2096384	WP_017666194.1	heme lyase CcmF/NrfE family subunit
2	both	KVF90_10790	2292894	2293148	WP_008829027.1	DUF2842 domain-containing protein
2	both	KVF90_11545	2437244	2437747	WP_017663946.1	tryptophan-rich sensory protein
2	both	KVF90_12240	2581521	2582063	WP_017665610.1	peroxiredoxin
2	both	KVF90_12260	2589123	2589752	WP_006832231.1	class I SAM-dependent methyltransferase
2	both	KVF90_12495	2639365	2640750	WP_007164395.1	DNA photolyase family protein
2	both	KVF90_14365	3008342	3008938	WP_007164767.1	heme-binding protein
2	both	KVF90_14745	3084120	3084254	WP_007163766.1	DUF2474 domain-containing protein
2	both	KVF90_15935	3356208	3357245	WP_017664759.1	HlyD family efflux transporter periplasmic adaptor subunit
2	both	KVF90_16645	3493786	3494448	WP_017665435.1	COQ9 family protein
3	both	KVF90_15930	3354466	3356211	WP_007165022.1	ABC transporter ATP-binding protein/permease
9	both	KVF90_03080	645991	646479	WP_017664493.1	peptide-methionine (R)-S-oxide reductase MsrB
9	both	KVF90_06920	1432060	1433358	WP_017664962.1	dipeptidase
9	both	KVF90_08270	1761795	1762721	WP_011951466.1	acetyl-CoA carboxylase carboxyltransferase subunit alpha
9	both	KVF90_10700	2271025	2272410	WP_017665244.1	AarF/ABC1/UbiB kinase family protein
13	both	KVF90_02330	498551	499315	WP_017665060.1	SDR family oxidoreductase
